# Supplementary material for: Climate change vulnerability assessment of the main marine commercial fish and invertebrates of Portugal
Source: Sci Rep. 2021 Feb 3;11:2958. doi: 10.1038/s41598-021-82595-5 (PMC7858592; doi:10.1038/s41598-021-82595-5)
Supplement: Supplementary file 4 — Supplementary Information 4. [file 41598_2021_82595_MOESM4_ESM.zip]

Archive with 74 entries (74 files):
- SI4_ Evaluations/Anguilla anguilla.xlsx
- SI4_ Evaluations/Aphanopus carbo.xlsx
- SI4_ Evaluations/Aristeus antennatus.xlsx
- SI4_ Evaluations/Belone belone.xlsx
- SI4_ Evaluations/Boops boops.xlsx
- SI4_ Evaluations/Brama brama.xlsx
- SI4_ Evaluations/Callinectes sapidus.xlsx
- SI4_ Evaluations/Callista chione.xlsx
- SI4_ Evaluations/Capros aper.xlsx
- SI4_ Evaluations/Carcinus maenas.xlsx
- SI4_ Evaluations/Centroscymnus coelolepis.xlsx
- SI4_ Evaluations/Cerastoderma edule.xlsx
- SI4_ Evaluations/Chelidonichthys lucerna.xlsx
- SI4_ Evaluations/Chelidonichthys obscurus.xlsx
- SI4_ Evaluations/Chelon auratus.xlsx
- SI4_ Evaluations/Conger conger.xlsx
- SI4_ Evaluations/Cynoscion regalis.xlsx
- SI4_ Evaluations/Dicentrarchus labrax.xlsx
- SI4_ Evaluations/Diplodus sargus.xlsx
- SI4_ Evaluations/Diplodus vulgaris.xlsx
- SI4_ Evaluations/Donax trunculus.xlsx
- SI4_ Evaluations/Engraulis encrasicolus.xlsx
- SI4_ Evaluations/Ensis siliqua.xlsx
- SI4_ Evaluations/Halobatrachus didactylus.xlsx
- SI4_ Evaluations/Hexanchus griseus.xlsx
- SI4_ Evaluations/Homarus gammarus.xlsx
- SI4_ Evaluations/Illex coindetii.xlsx
- SI4_ Evaluations/Lepidopus caudatus.xlsx
- SI4_ Evaluations/Lithognathus mormyrus.xlsx
- SI4_ Evaluations/Loligo vulgaris.xlsx
- SI4_ Evaluations/Lophius piscatorius.xlsx
- SI4_ Evaluations/Macroramphosus scolopax.xlsx
- SI4_ Evaluations/Maja squinado.xlsx
- SI4_ Evaluations/Merluccius merluccius.xlsx
- SI4_ Evaluations/Microchirus azevia.xlsx
- SI4_ Evaluations/Micromesistius poutassou.xlsx
- SI4_ Evaluations/Mullus surmuletus.xlsx
- SI4_ Evaluations/Mytilus galloprovincialis.xlsx
- SI4_ Evaluations/Necora puber.xlsx
- SI4_ Evaluations/Nephrops norvegicus.xlsx
- SI4_ Evaluations/Octopus vulgaris.xlsx
- SI4_ Evaluations/Pagellus acarne.xlsx
- SI4_ Evaluations/Pagellus erythrinus.xlsx
- SI4_ Evaluations/Palaemon serratus.xlsx
- SI4_ Evaluations/Palinurus elephas.xlsx
- SI4_ Evaluations/Parapenaeus longirostris.xlsx
- SI4_ Evaluations/Pollicipes pollicipes.xlsx
- SI4_ Evaluations/Prionace glauca.xlsx
- SI4_ Evaluations/Raja clavata.xlsx
- SI4_ Evaluations/Ruditapes decussatus.xlsx
- SI4_ Evaluations/Ruditapes philippinarum.xlsx
- SI4_ Evaluations/Salmo salar.xlsx
- SI4_ Evaluations/Sarda sarda.xlsx
- SI4_ Evaluations/Sardina pilchardus.xlsx
- SI4_ Evaluations/Sardinella spp.xlsx
- SI4_ Evaluations/Scomber colias.xlsx
- SI4_ Evaluations/Scomber scombrus.xlsx
- SI4_ Evaluations/Scophthalmus maximus.xlsx
- SI4_ Evaluations/Scophthalmus rhombus.xlsx
- SI4_ Evaluations/Scorpaena notata.xlsx
- SI4_ Evaluations/Scyliorhinus canicula.xlsx
- SI4_ Evaluations/Sepia officinalis.xlsx
- SI4_ Evaluations/Solea solea.xlsx
- SI4_ Evaluations/Sparus aurata.xlsx
- SI4_ Evaluations/Spicara maena.xlsx
- SI4_ Evaluations/Spisula solida.xlsx
- SI4_ Evaluations/Spondyliosoma cantharus.xlsx
- SI4_ Evaluations/Squalus acanthias.xlsx
- SI4_ Evaluations/Thunnus thynnus.xlsx
- SI4_ Evaluations/Trachinus draco.xlsx
- SI4_ Evaluations/Trachurus picturatus.xlsx
- SI4_ Evaluations/Trachurus trachurus.xlsx
- SI4_ Evaluations/Trisopterus luscus.xlsx
- SI4_ Evaluations/Umbrina cirrosa.xlsx
