# Supplementary material for: Climate change vulnerability assessment of the main marine commercial fish and invertebrates of Portugal
Source: Sci Rep. 2021 Feb 3;11:2958. doi: 10.1038/s41598-021-82595-5 (PMC7858592; doi:10.1038/s41598-021-82595-5)
Supplement: Supplementary file 4 — Supplementary Information 4. [file 41598_2021_82595_MOESM4_ESM.zip › SI4_ Evaluations/Anguilla anguilla.xlsx]

## Sheet: Anguilla anguilla
Supplementary Information 4. Table SI4-1. Scores obtained by experts' elicitation for the different indicators and overall dimensions of vulnerability and directional effects. Scores are provided for the different regions of Portugal under two scenarios of climate change. All scores are standardized between 0 and 1. Each score represents the average of the scores provided by the different experts.
Anguilla anguilla		NORTH		CENTRE		SOUTH
		North RCP 4.5	North RCP 8.5	Centre RCP 4.5	Centre RCP 8.5	South RCP 4.5	South RCP 8.5
Vulnerability		0.972	0.98	0.985	1.015	0.996	1.013
Vulnerability confidence		1
Exposure		0.554	0.562	0.567	0.597	0.578	0.595
Sensitivity		0.631	0.631	0.631	0.631	0.631	0.631
Adaptive capacity		0.213	0.213	0.213	0.213	0.213	0.213
Exposure	SST	0.716	0.711	0.687	0.691	0.761	0.795
	Currents	0.588	0.602	0.564	0.555	0.6	0.6
	pH	0.489	0.489	0.65	0.698	0.595	0.634
	Salinity	0.605	0.651	0.668	0.832	0.57	0.623
	Events	0.444	0.444	0.421	0.421	0.457	0.457
	Riverflow	0.505	0.5	0.482	0.475	0.53	0.518
	PP	0.531	0.536	0.5	0.508	0.536	0.536
Sensitivity	TL	0.667	0.667	0.667	0.667	0.667	0.667
	Fecundity	0	0	0	0	0	0
	Semelparity	1	1	1	1	1	1
	Egg	1	1	1	1	1	1
	Bertalanffy	0.5	0.5	0.5	0.5	0.5	0.5
	Maturity	0.533	0.533	0.533	0.533	0.533	0.533
	Population growth	0.767	0.767	0.767	0.767	0.767	0.767
	Longevity	1	1	1	1	1	1
	Gonochorism	1	1	1	1	1	1
	Spawning	0.5	0.5	0.5	0.5	0.5	0.5
	PLD	0	0	0	0	0	0
	Latitude range	0.5	0.5	0.5	0.5	0.5	0.5
	Temperature range	0.5	0.5	0.5	0.5	0.5	0.5
	Mobility	0.5	0.5	0.5	0.5	0.5	0.5
	Migrations	1	1	1	1	1	1
	Sociability	0.267	0.267	0.267	0.267	0.267	0.267
	Rep. Strategy	1	1	1	1	1	1
Adaptive capacity	ICES	0	0	0	0	0	0
	Replenishment	0.8	0.8	0.8	0.8	0.8	0.8
	IUCN	0	0	0	0	0	0
	Fisheries	0.267	0.267	0.267	0.267	0.267	0.267
	Pressure	0	0	0	0	0	0
Directional effects		-0.8	-0.8	-0.8	-0.8	-0.8	-0.8
Directional effects confidence		0.9698
Distribution change probability		0.625
Distribution change confidence		1
Quality average	Quality	2.867
Expert’s rationale		Species dependent on rivers to complete their life cycle, subject to many anthopic threats. Climate change has been proposed to play a role in fluctuations of abundance in A. anguilla – particularly larval transport and glass eel recruitment – through its impact on the suspected breeding grounds (Sargasso Sea) and on changing oceanic conditions that can influence the recruitment of glass eels to …
Bibliography		Durif, C. M. F., Gjøsæter, J., and Vøllestad, L.A. 2011. Influence of oceanic factors on Anguilla anguilla (L.) over the twentieth century in coastal habitats of the Skagerrak, southern Norway. Proceedings of the Royal Society of London B: Biological Sciences, 278: 464–473. Henderson, P. A., Plenty, S. J., Newton, L. C., and Bird, D. J. 2012. Evidence for a population collapse of European eel (An…
