# Supplementary material for: Climate change vulnerability assessment of the main marine commercial fish and invertebrates of Portugal
Source: Sci Rep. 2021 Feb 3;11:2958. doi: 10.1038/s41598-021-82595-5 (PMC7858592; doi:10.1038/s41598-021-82595-5)
Supplement: Supplementary file 4 — Supplementary Information 4. [file 41598_2021_82595_MOESM4_ESM.zip › SI4_ Evaluations/Aphanopus carbo.xlsx]

## Sheet: Aphanopus carbo
Supplementary Information 4. Table SI4-2. Scores obtained by experts' elicitation for the different indicators and overall dimensions of vulnerability and directional effects. Scores are provided for the different regions of Portugal under two scenarios of climate change. All scores are standardized between 0 and 1. Each score represents the average of the scores provided by the different experts.
Aphanopus carbo		NORTH		CENTRE		SOUTH
		North RCP 4.5	North RCP 8.5	Centre RCP 4.5	Centre RCP 8.5	South RCP 4.5	South RCP 8.5
Vulnerability		0.143	0.15	0.148	0.169	0.152	0.163
Vulnerability confidence		0.9499
Exposure		0.324	0.331	0.329	0.35	0.333	0.344
Sensitivity		0.585	0.585	0.585	0.585	0.585	0.585
Adaptive capacity		0.767	0.767	0.767	0.767	0.767	0.767
Exposure	SST	0.376	0.373	0.362	0.365	0.403	0.426
	Currents	0.672	0.688	0.644	0.634	0.686	0.686
	pH	0.025	0.025	0.097	0.116	0.062	0.078
	Salinity	0.401	0.437	0.453	0.579	0.372	0.413
	Events	0.278	0.278	0.263	0.263	0.285	0.285
	Riverflow	0.058	0.056	0.056	0.053	0.064	0.059
	PP	0.457	0.462	0.431	0.438	0.462	0.461
Sensitivity	TL	1	1	1	1	1	1
	Fecundity	0.333	0.333	0.333	0.333	0.333	0.333
	Semelparity	0	0	0	0	0	0
	Egg	1	1	1	1	1	1
	Bertalanffy	0.833	0.833	0.833	0.833	0.833	0.833
	Maturity	0.5	0.5	0.5	0.5	0.5	0.5
	Population growth	0.533	0.533	0.533	0.533	0.533	0.533
	Longevity	0.833	0.833	0.833	0.833	0.833	0.833
	Gonochorism	1	1	1	1	1	1
	Spawning	0.667	0.667	0.667	0.667	0.667	0.667
	PLD	NaN	NaN	NaN	NaN	NaN	NaN
	Latitude range	0	0	0	0	0	0
	Temperature range	0.5	0.5	0.5	0.5	0.5	0.5
	Mobility	0.167	0.167	0.167	0.167	0.167	0.167
	Migrations	0.733	0.733	0.733	0.733	0.733	0.733
	Sociability	0.667	0.667	0.667	0.667	0.667	0.667
	Rep. Strategy	0.6	0.6	0.6	0.6	0.6	0.6
Adaptive capacity	ICES	1	1	1	1	1	1
	Replenishment	0.5	0.5	0.5	0.5	0.5	0.5
	IUCN	1	1	1	1	1	1
	Fisheries	0.333	0.333	0.333	0.333	0.333	0.333
	Pressure	1	1	1	1	1	1
Directional effects		0	0	0	0	0	0
Directional effects confidence		1
Distribution change probability		NA
Distribution change confidence		NA
Quality average	Quality	2.722
Experts’ rationale		This species is known to accummulate contaminant metals, although no relationship with fish weight or environmental variables has been detected. If the liver is discarded, consumption does not entail any risk for human health (Afonso et al., 2007). This fish is ussually infected by Anisakis (Cruz et al., 2009). There is a general lack of information to provide any likely negative or positive dire…
Bibliography		Afonso, C., Lourenço, H. M., Dias, A., Nunes, M. L., Castro, M. 2007. Contaminant metals in black scabbard fish (Aphanopus carbo) caught off Madeira and the Azores. Food Chemistry, 101: 120–125. Cruz, C., Saraiva, A., Santos, M. J., Eiras, J., Ventura, C., Soares, J. P., and Hermida, M. 2009. Parasitic infection levels by Anisakis spp. larvae (Nematoda: Anisakidae) in the black scabbardfish Aphan…
