# Supplementary material for: Climate change vulnerability assessment of the main marine commercial fish and invertebrates of Portugal
Source: Sci Rep. 2021 Feb 3;11:2958. doi: 10.1038/s41598-021-82595-5 (PMC7858592; doi:10.1038/s41598-021-82595-5)
Supplement: Supplementary file 4 — Supplementary Information 4. [file 41598_2021_82595_MOESM4_ESM.zip › SI4_ Evaluations/Aristeus antennatus.xlsx]

## Sheet: Aristeus antennatus
Supplementary Information 4. Table SI4-3. Scores obtained by experts' elicitation for the different indicators and overall dimensions of vulnerability and directional effects. Scores are provided for the different regions of Portugal under two scenarios of climate change. All scores are standardized between 0 and 1. Each score represents the average of the scores provided by the different experts.
Aristeus antennatus		NORTH		CENTRE		SOUTH
		North RCP 4.5	North RCP 8.5	Centre RCP 4.5	Centre RCP 8.5	South RCP 4.5	South RCP 8.5
Vulnerability		0.16	0.167	0.229	0.254	0.314	0.328
Vulnerability confidence		0.9753
Exposure		0.425	0.432	0.441	0.466	0.445	0.46
Sensitivity		0.369	0.369	0.369	0.369	0.369	0.369
Adaptive capacity		0.633	0.633	0.58	0.58	0.5	0.5
Exposure	SST	0.507	0.503	0.487	0.491	0.541	0.568
	Currents	0.56	0.574	0.537	0.529	0.572	0.572
	pH	0.469	0.469	0.626	0.673	0.572	0.61
	Salinity	0.401	0.437	0.453	0.579	0.372	0.413
	Events	0.278	0.278	0.263	0.263	0.285	0.285
	Riverflow	0.058	0.056	0.056	0.053	0.064	0.059
	PP	0.703	0.708	0.662	0.672	0.711	0.71
Sensitivity	TL	0.5	0.5	0.5	0.5	0.5	0.5
	Fecundity	0	0	0	0	0	0
	Semelparity	0.3	0.3	0.3	0.3	0.3	0.3
	Egg	1	1	1	1	1	1
	Bertalanffy	0	0	0	0	0	0
	Maturity	0	0	0	0	0	0
	Population growth	0.467	0.467	0.467	0.467	0.467	0.467
	Longevity	0.3	0.3	0.3	0.3	0.3	0.3
	Gonochorism	1	1	1	1	1	1
	Spawning	0.567	0.567	0.567	0.567	0.567	0.567
	PLD	0	0	0	0	0	0
	Latitude range	0	0	0	0	0	0
	Temperature range	0.5	0.5	0.5	0.5	0.5	0.5
	Mobility	0.5	0.5	0.5	0.5	0.5	0.5
	Migrations	0.4	0.4	0.4	0.4	0.4	0.4
	Sociability	0.233	0.233	0.233	0.233	0.233	0.233
	Rep. Strategy	0.5	0.5	0.5	0.5	0.5	0.5
Adaptive capacity	ICES	0	0	0	0	0	0
	Replenishment	1	1	1	1	1	1
	IUCN	0.5	0.5	0.5	0.5	0.5	0.5
	Fisheries	1	1	1	1	1	1
	Pressure	0.667	0.667	0.4	0.4	0	0
Directional effects		-0.2	-0.2	-0.2	-0.2	-0.2	-0.2
Directional effects confidence		0.5908
Distribution change probability		0.75
Distribution change confidence		1
Quality average	Quality	2.844
Expert’s rationale		The habitat it inhabits should not be very exposed to climate change. The species has high mobility due to planktonic larvae and during the adult phase. Warming could benefit fecundity and growth. Trawling is a threat for this population, although they show fast population growth rate.
Bibliography		Kapiris, K., and Thessalou‐Legaki, M. 2006. Comparative fecundity and oocyte size of Aristaeomorpha foliacea and Aristeus antennatus in the Greek Ionian Sea (E. Mediterranean) (Decapoda: Aristeidae). Acta Zoologica, 87: 239–245. Kapiris, K., and Thessalou‐Legaki, M. 2009. Comparative reproduction aspects of the deep-water shrimps Aristaeomorpha foliacea and Aristeus antennatus (Decapoda, Aristeid…
