# Supplementary material for: Climate change vulnerability assessment of the main marine commercial fish and invertebrates of Portugal
Source: Sci Rep. 2021 Feb 3;11:2958. doi: 10.1038/s41598-021-82595-5 (PMC7858592; doi:10.1038/s41598-021-82595-5)
Supplement: Supplementary file 4 — Supplementary Information 4. [file 41598_2021_82595_MOESM4_ESM.zip › SI4_ Evaluations/Belone belone.xlsx]

## Sheet: Belone belone
Supplementary Information 4. Table SI4-4. Scores obtained by experts' elicitation for the different indicators and overall dimensions of vulnerability and directional effects. Scores are provided for the different regions of Portugal under two scenarios of climate change. All scores are standardized between 0 and 1. Each score represents the average of the scores provided by the different experts.
Belone belone		NORTH		CENTRE		SOUTH
		North RCP 4.5	North RCP 8.5	Centre RCP 4.5	Centre RCP 8.5	South RCP 4.5	South RCP 8.5
Vulnerability		0.33	0.34	0.327	0.359	0.307	0.325
Vulnerability confidence		0.9983
Exposure		0.602	0.612	0.612	0.644	0.625	0.643
Sensitivity		0.455	0.455	0.455	0.455	0.455	0.455
Adaptive capacity		0.727	0.727	0.74	0.74	0.773	0.773
Exposure	SST	0.847	0.842	0.812	0.817	0.899	0.938
	Currents	0.979	1	0.937	0.924	1	1
	pH	0.429	0.429	0.578	0.622	0.526	0.562
	Salinity	0.696	0.747	0.763	0.944	0.657	0.716
	Events	0.518	0.518	0.491	0.491	0.533	0.533
	Riverflow	0.214	0.211	0.205	0.201	0.227	0.22
	PP	0.531	0.536	0.5	0.508	0.536	0.536
Sensitivity	TL	0.967	0.967	0.967	0.967	0.967	0.967
	Fecundity	0.267	0.267	0.267	0.267	0.267	0.267
	Semelparity	0.067	0.067	0.067	0.067	0.067	0.067
	Egg	1	1	1	1	1	1
	Bertalanffy	0.267	0.267	0.267	0.267	0.267	0.267
	Maturity	0.367	0.367	0.367	0.367	0.367	0.367
	Population growth	0.467	0.467	0.467	0.467	0.467	0.467
	Longevity	0.5	0.5	0.5	0.5	0.5	0.5
	Gonochorism	1	1	1	1	1	1
	Spawning	0.567	0.567	0.567	0.567	0.567	0.567
	PLD	0.3	0.3	0.3	0.3	0.3	0.3
	Latitude range	0.5	0.5	0.5	0.5	0.5	0.5
	Temperature range	0.5	0.5	0.5	0.5	0.5	0.5
	Mobility	0	0	0	0	0	0
	Migrations	0.867	0.867	0.867	0.867	0.867	0.867
	Sociability	0.1	0.1	0.1	0.1	0.1	0.1
	Rep. Strategy	0	0	0	0	0	0
Adaptive capacity	ICES	1	1	1	1	1	1
	Replenishment	0.5	0.5	0.5	0.5	0.5	0.5
	IUCN	1	1	1	1	1	1
	Fisheries	0.5	0.5	0.5	0.5	0.5	0.5
	Pressure	0.633	0.633	0.7	0.7	0.867	0.867
Directional effects		-0.133	-0.133	-0.133	-0.133	-0.133	-0.133
Directional effects confidence		0.6836
Distribution change probability		0.675
Distribution change confidence		0.972
Quality average	Quality	2.8
Expert’s rationale		This is a widespread species in all European Atlantic coasts and it is not very targetted by fisheries. It inhabits the pelagic neritic zone and has great mobility, forming shoals. Its fecundity is not very high, and eggs are ussually attached to substrates, pointing to an intermediate replenishment potential. No information on the impact of environmental variables is available for this species, …
Bibliography
