# Supplementary material for: Climate change vulnerability assessment of the main marine commercial fish and invertebrates of Portugal
Source: Sci Rep. 2021 Feb 3;11:2958. doi: 10.1038/s41598-021-82595-5 (PMC7858592; doi:10.1038/s41598-021-82595-5)
Supplement: Supplementary file 4 — Supplementary Information 4. [file 41598_2021_82595_MOESM4_ESM.zip › SI4_ Evaluations/Boops boops.xlsx]

## Sheet: Boops boops
Supplementary Information 4. Table SI4-5. Scores obtained by experts' elicitation for the different indicators and overall dimensions of vulnerability and directional effects. Scores are provided for the different regions of Portugal under two scenarios of climate change. All scores are standardized between 0 and 1. Each score represents the average of the scores provided by the different experts.
Boops boops		NORTH		CENTRE		SOUTH
		North RCP 4.5	North RCP 8.5	Centre RCP 4.5	Centre RCP 8.5	South RCP 4.5	South RCP 8.5
Vulnerability		0.071	0.078	0.065	0.091	0.089	0.104
Vulnerability confidence		0.9723
Exposure		0.411	0.419	0.426	0.452	0.43	0.445
Sensitivity		0.406	0.406	0.406	0.406	0.406	0.406
Adaptive capacity		0.747	0.747	0.767	0.767	0.747	0.747
Exposure	SST	0.585	0.581	0.562	0.566	0.623	0.653
	Currents	0.588	0.602	0.564	0.555	0.6	0.6
	pH	0.388	0.388	0.53	0.572	0.479	0.513
	Salinity	0.469	0.508	0.524	0.663	0.438	0.483
	Events	0.333	0.333	0.316	0.316	0.342	0.342
	Riverflow	0.058	0.056	0.056	0.053	0.064	0.059
	PP	0.457	0.462	0.431	0.438	0.462	0.461
Sensitivity	TL	0.5	0.5	0.5	0.5	0.5	0.5
	Fecundity	0	0	0	0	0	0
	Semelparity	0.267	0.267	0.267	0.267	0.267	0.267
	Egg	1	1	1	1	1	1
	Bertalanffy	0.5	0.5	0.5	0.5	0.5	0.5
	Maturity	0.033	0.033	0.033	0.033	0.033	0.033
	Population growth	0	0	0	0	0	0
	Longevity	0.433	0.433	0.433	0.433	0.433	0.433
	Gonochorism	0.533	0.533	0.533	0.533	0.533	0.533
	Spawning	0.5	0.5	0.5	0.5	0.5	0.5
	PLD	0.5	0.5	0.5	0.5	0.5	0.5
	Latitude range	0.5	0.5	0.5	0.5	0.5	0.5
	Temperature range	0.5	0.5	0.5	0.5	0.5	0.5
	Mobility	0.467	0.467	0.467	0.467	0.467	0.467
	Migrations	0.5	0.5	0.5	0.5	0.5	0.5
	Sociability	0.5	0.5	0.5	0.5	0.5	0.5
	Rep. Strategy	0.167	0.167	0.167	0.167	0.167	0.167
Adaptive capacity	ICES	1	1	1	1	1	1
	Replenishment	0.767	0.767	0.767	0.767	0.767	0.767
	IUCN	1	1	1	1	1	1
	Fisheries	0.5	0.5	0.5	0.5	0.5	0.5
	Pressure	0.467	0.467	0.567	0.567	0.467	0.467
Directional effects		-0.3	-0.3	-0.3	-0.3	-0.3	-0.3
Directional effects confidence		0.7993
Distribution change probability		0.508
Distribution change confidence		1
Quality average	Quality	2.811
Expert’s rationale		This species is known to consume microplastics, specially individuals in worst condition (Sbrana et al., 2020). It is widely distributed and abundant in all the Portuguese territory. Its diet is variable and reproduces and grows fast. The impact of environmental variables has not been directly assessed.
Bibliography		Sbrana, A., Valente, T., Scacco, U., Bianchi, J., Silvestri, C., Palazzo, L., de Lucia, G. A., et al. 2020. Spatial variability and influence of biological parameters on microplastic ingestion by Boops boops (L.) along the Italian coasts (Western Mediterranean Sea). Environmental Pollution, 23: 114429.
