# Supplementary material for: Climate change vulnerability assessment of the main marine commercial fish and invertebrates of Portugal
Source: Sci Rep. 2021 Feb 3;11:2958. doi: 10.1038/s41598-021-82595-5 (PMC7858592; doi:10.1038/s41598-021-82595-5)
Supplement: Supplementary file 4 — Supplementary Information 4. [file 41598_2021_82595_MOESM4_ESM.zip › SI4_ Evaluations/Brama brama.xlsx]

## Sheet: Brama brama
Supplementary Information 4. Table SI4-6. Scores obtained by experts' elicitation for the different indicators and overall dimensions of vulnerability and directional effects. Scores are provided for the different regions of Portugal under two scenarios of climate change. All scores are standardized between 0 and 1. Each score represents the average of the scores provided by the different experts.
Brama brama		NORTH		CENTRE		SOUTH
		North RCP 4.5	North RCP 8.5	Centre RCP 4.5	Centre RCP 8.5	South RCP 4.5	South RCP 8.5
Vulnerability		0.276	0.284	0.297	0.318	0.297	0.309
Vulnerability confidence		0.9727
Exposure		0.384	0.391	0.391	0.412	0.397	0.41
Sensitivity		0.513	0.513	0.513	0.513	0.513	0.513
Adaptive capacity		0.62	0.62	0.607	0.607	0.613	0.613
Exposure	SST	0.559	0.555	0.537	0.541	0.596	0.625
	Currents	0.7	0.716	0.671	0.661	0.714	0.714
	pH	0.146	0.146	0.242	0.268	0.201	0.223
	Salinity	0.401	0.437	0.453	0.579	0.372	0.413
	Events	0.315	0.315	0.298	0.298	0.323	0.323
	Riverflow	0.058	0.056	0.056	0.053	0.064	0.059
	PP	0.506	0.511	0.477	0.485	0.511	0.511
Sensitivity	TL	0.867	0.867	0.867	0.867	0.867	0.867
	Fecundity	0.2	0.2	0.2	0.2	0.2	0.2
	Semelparity	0	0	0	0	0	0
	Egg	1	1	1	1	1	1
	Bertalanffy	1	1	1	1	1	1
	Maturity	0.5	0.5	0.5	0.5	0.5	0.5
	Population growth	0.75	0.75	0.75	0.75	0.75	0.75
	Longevity	1	1	1	1	1	1
	Gonochorism	1	1	1	1	1	1
	Spawning	0.433	0.433	0.433	0.433	0.433	0.433
	PLD	0.2	0.2	0.2	0.2	0.2	0.2
	Latitude range	0	0	0	0	0	0
	Temperature range	0.467	0.467	0.467	0.467	0.467	0.467
	Mobility	0.233	0.233	0.233	0.233	0.233	0.233
	Migrations	0.5	0.5	0.5	0.5	0.5	0.5
	Sociability	0.433	0.433	0.433	0.433	0.433	0.433
	Rep. Strategy	0.133	0.133	0.133	0.133	0.133	0.133
Adaptive capacity	ICES	0.467	0.467	0.433	0.433	0.467	0.467
	Replenishment	0.533	0.533	0.533	0.533	0.533	0.533
	IUCN	1	1	1	1	1	1
	Fisheries	0.133	0.133	0.133	0.133	0.133	0.133
	Pressure	0.967	0.967	0.933	0.933	0.933	0.933
Directional effects		-0.2	-0.2	-0.2	-0.2	-0.067	-0.067
Directional effects confidence		0.6047
Distribution change probability		0.758
Distribution change confidence		0.9986
Quality average	Quality	2.533
Expert’s rationale		In principle, this species should not be very exposed to the effects of climate change. Its diet is diverse, and inhabits deep waters, with a high movement capability. Some displacement of the population could be expected to higher latitudes, but this does not have to be negative for the Portuguese stocks, as it is widely distributed in these latitudes.
Bibliography		Zhang, Z., Liu, C., Ding, H., Xie, P., Ma, X., Guo, Y., and Xie, C. 2017. Reproductive biology of bream Abramis brama (L.) in the lower reaches of the Irtysh River, China. Chinese Journal of Oceanology and Limnology, 35: 1471–1481.
