# Supplementary material for: Climate change vulnerability assessment of the main marine commercial fish and invertebrates of Portugal
Source: Sci Rep. 2021 Feb 3;11:2958. doi: 10.1038/s41598-021-82595-5 (PMC7858592; doi:10.1038/s41598-021-82595-5)
Supplement: Supplementary file 4 — Supplementary Information 4. [file 41598_2021_82595_MOESM4_ESM.zip › SI4_ Evaluations/Callinectes sapidus.xlsx]

## Sheet: Callinectes sapidus
Supplementary Information 4. Table SI4-7. Scores obtained by experts' elicitation for the different indicators and overall dimensions of vulnerability and directional effects. Scores are provided for the different regions of Portugal under two scenarios of climate change. All scores are standardized between 0 and 1. Each score represents the average of the scores provided by the different experts.
Callinectes sapidus		NORTH		CENTRE		SOUTH
		North RCP 4.5	North RCP 8.5	Centre RCP 4.5	Centre RCP 8.5	South RCP 4.5	South RCP 8.5
Vulnerability		0.078	0.087	0.094	0.128	0.106	0.125
Vulnerability confidence		1
Exposure		0.631	0.64	0.647	0.681	0.659	0.678
Sensitivity		0.347	0.347	0.347	0.347	0.347	0.347
Adaptive capacity		0.9	0.9	0.9	0.9	0.9	0.9
Exposure	SST	0.873	0.868	0.837	0.842	0.926	0.966
	Currents	0.588	0.602	0.564	0.555	0.6	0.6
	pH	0.63	0.631	0.818	0.875	0.757	0.804
	Salinity	0.718	0.77	0.787	0.972	0.679	0.739
	Events	0.537	0.537	0.509	0.509	0.552	0.552
	Riverflow	0.416	0.411	0.397	0.391	0.437	0.426
	PP	0.654	0.659	0.616	0.625	0.661	0.66
Sensitivity	TL	0.5	0.5	0.5	0.5	0.5	0.5
	Fecundity	0	0	0	0	0	0
	Semelparity	0	0	0	0	0	0
	Egg	0	0	0	0	0	0
	Bertalanffy	0	0	0	0	0	0
	Maturity	0	0	0	0	0	0
	Population growth	0.133	0.133	0.133	0.133	0.133	0.133
	Longevity	0	0	0	0	0	0
	Gonochorism	1	1	1	1	1	1
	Spawning	0.267	0.267	0.267	0.267	0.267	0.267
	PLD	0.033	0.033	0.033	0.033	0.033	0.033
	Latitude range	0.567	0.567	0.567	0.567	0.567	0.567
	Temperature range	0.4	0.4	0.4	0.4	0.4	0.4
	Mobility	0.5	0.5	0.5	0.5	0.5	0.5
	Migrations	0.5	0.5	0.5	0.5	0.5	0.5
	Sociability	1	1	1	1	1	1
	Rep. Strategy	1	1	1	1	1	1
Adaptive capacity	ICES	0.5	0.5	0.5	0.5	0.5	0.5
	Replenishment	1	1	1	1	1	1
	IUCN	1	1	1	1	1	1
	Fisheries	1	1	1	1	1	1
	Pressure	1	1	1	1	1	1
Directional effects		0.467	0.467	0.4	0.4	0.467	0.467
Directional effects confidence		0.8695
Distribution change probability		0.325
Distribution change confidence		0.8696
Quality average	Quality	2.744
Expert’s rationale		This species has a very high reproductive potential and fast growth. These characteristics explain its invasive capacity in European waters where it is an aloctonous species. No specific fishery is still developed in Portugal, although some catch has been already reported in the South. This species presents an ecological risk for authochthonous species due to its voracious habits. Its dispersive …
Bibliography		Vasconcelos, P., Carvalho, A. N., Piló, D., Pereira, F., Encarnação, J., Gaspar, M. B., and Teodósio, M. A. 2019. Recent and consecutive records of the Atlantic blue crab (Callinectes sapidus Rathbun, 1896): rapid westward expansion and confirmed establishment along the southern coast of Portugal. Thalassas: An International Journal of Marine Sciences, 35: 485–494.
