# Supplementary material for: Climate change vulnerability assessment of the main marine commercial fish and invertebrates of Portugal
Source: Sci Rep. 2021 Feb 3;11:2958. doi: 10.1038/s41598-021-82595-5 (PMC7858592; doi:10.1038/s41598-021-82595-5)
Supplement: Supplementary file 4 — Supplementary Information 4. [file 41598_2021_82595_MOESM4_ESM.zip › SI4_ Evaluations/Callista chione.xlsx]

## Sheet: Callista chione
Supplementary Information 4. Table SI4-8. Scores obtained by experts' elicitation for the different indicators and overall dimensions of vulnerability and directional effects. Scores are provided for the different regions of Portugal under two scenarios of climate change. All scores are standardized between 0 and 1. Each score represents the average of the scores provided by the different experts.
Callista chione		NORTH		CENTRE		SOUTH
		North RCP 4.5	North RCP 8.5	Centre RCP 4.5	Centre RCP 8.5	South RCP 4.5	South RCP 8.5
Vulnerability		0.252	0.26	0.295	0.327	0.277	0.295
Vulnerability confidence		0.8063
Exposure		0.536	0.545	0.555	0.587	0.561	0.58
Sensitivity		0.525	0.525	0.525	0.525	0.525	0.525
Adaptive capacity		0.81	0.81	0.785	0.785	0.81	0.81
Exposure	SST	0.762	0.757	0.731	0.735	0.809	0.845
	Currents	0.56	0.574	0.537	0.529	0.572	0.572
	pH	0.615	0.615	0.8	0.856	0.74	0.786
	Salinity	0.622	0.669	0.686	0.853	0.586	0.64
	Events	0.43	0.43	0.408	0.408	0.442	0.442
	Riverflow	0.142	0.139	0.136	0.132	0.151	0.145
	PP	0.623	0.628	0.587	0.596	0.63	0.629
Sensitivity	TL	0	0	0	0	0	0
	Fecundity	0.033	0.033	0.033	0.033	0.033	0.033
	Semelparity	0	0	0	0	0	0
	Egg	1	1	1	1	1	1
	Bertalanffy	1	1	1	1	1	1
	Maturity	0.375	0.375	0.375	0.375	0.375	0.375
	Population growth	0.8	0.8	0.8	0.8	0.8	0.8
	Longevity	1	1	1	1	1	1
	Gonochorism	0.95	0.95	0.95	0.95	0.95	0.95
	Spawning	0.25	0.25	0.25	0.25	0.25	0.25
	PLD	0	0	0	0	0	0
	Latitude range	1	1	1	1	1	1
	Temperature range	0.575	0.575	0.575	0.575	0.575	0.575
	Mobility	1	1	1	1	1	1
	Migrations	0	0	0	0	0	0
	Sociability	0.75	0.75	0.75	0.75	0.75	0.75
	Rep. Strategy	0.2	0.2	0.2	0.2	0.2	0.2
Adaptive capacity	ICES	0.5	0.5	0.375	0.375	0.5	0.5
	Replenishment	0.775	0.775	0.775	0.775	0.775	0.775
	IUCN	1	1	1	1	1	1
	Fisheries	0.825	0.825	0.825	0.825	0.825	0.825
	Pressure	0.95	0.95	0.95	0.95	0.95	0.95
Directional effects		0.1	0.1	-0.1	-0.1	-0.1	-0.1
Directional effects confidence		0.9035
Distribution change probability		0.394
Distribution change confidence		0.9999
Quality average	Quality	2.7
Expert’s rationale		This species lives at big depths, although can also be found in coastal shallow waters thus making it not very exposed to environmental change. The larval phase is the most vulnerable phase to climate change, but some information is still missing to make a proper assessment of its vulnerability.
Bibliography		Galimany, E., Baeta, M., Durfort, M., Lleonart, J., and Ramón, M. 2015. Reproduction and size at first maturity in a Mediterranean exploited Callista chione bivalve bed. Scientia Marina, 79: 233–242.
