# Supplementary material for: Climate change vulnerability assessment of the main marine commercial fish and invertebrates of Portugal
Source: Sci Rep. 2021 Feb 3;11:2958. doi: 10.1038/s41598-021-82595-5 (PMC7858592; doi:10.1038/s41598-021-82595-5)
Supplement: Supplementary file 4 — Supplementary Information 4. [file 41598_2021_82595_MOESM4_ESM.zip › SI4_ Evaluations/Capros aper.xlsx]

## Sheet: Capros aper
Supplementary Information 4. Table SI4-9. Scores obtained by experts' elicitation for the different indicators and overall dimensions of vulnerability and directional effects. Scores are provided for the different regions of Portugal under two scenarios of climate change. All scores are standardized between 0 and 1. Each score represents the average of the scores provided by the different experts.
Capros aper		NORTH		CENTRE		SOUTH
		North RCP 4.5	North RCP 8.5	Centre RCP 4.5	Centre RCP 8.5	South RCP 4.5	South RCP 8.5
Vulnerability		0.21	0.218	0.22	0.244	0.227	0.241
Vulnerability confidence		0.9962
Exposure		0.434	0.442	0.444	0.468	0.451	0.465
Sensitivity		0.463	0.463	0.463	0.463	0.463	0.463
Adaptive capacity		0.687	0.687	0.687	0.687	0.687	0.687
Exposure	SST	0.585	0.581	0.562	0.566	0.623	0.653
	Currents	0.867	0.886	0.831	0.819	0.886	0.886
	pH	0.267	0.267	0.386	0.42	0.34	0.368
	Salinity	0.469	0.508	0.524	0.663	0.438	0.483
	Events	0.333	0.333	0.316	0.316	0.342	0.342
	Riverflow	0.058	0.056	0.056	0.053	0.064	0.059
	PP	0.457	0.462	0.431	0.438	0.462	0.461
Sensitivity	TL	0.5	0.5	0.5	0.5	0.5	0.5
	Fecundity	0	0	0	0	0	0
	Semelparity	0	0	0	0	0	0
	Egg	1	1	1	1	1	1
	Bertalanffy	0.5	0.5	0.5	0.5	0.5	0.5
	Maturity	0.667	0.667	0.667	0.667	0.667	0.667
	Population growth	0.5	0.5	0.5	0.5	0.5	0.5
	Longevity	1	1	1	1	1	1
	Gonochorism	1	1	1	1	1	1
	Spawning	0.5	0.5	0.5	0.5	0.5	0.5
	PLD	0.1	0.1	0.1	0.1	0.1	0.1
	Latitude range	0.5	0.5	0.5	0.5	0.5	0.5
	Temperature range	0.833	0.833	0.833	0.833	0.833	0.833
	Mobility	0.2	0.2	0.2	0.2	0.2	0.2
	Migrations	0.367	0.367	0.367	0.367	0.367	0.367
	Sociability	0.2	0.2	0.2	0.2	0.2	0.2
	Rep. Strategy	0	0	0	0	0	0
Adaptive capacity	ICES	1	1	1	1	1	1
	Replenishment	0.733	0.733	0.733	0.733	0.733	0.733
	IUCN	1	1	1	1	1	1
	Fisheries	0.5	0.5	0.5	0.5	0.5	0.5
	Pressure	0.2	0.2	0.2	0.2	0.2	0.2
Directional effects		0.6	0.6	0.667	0.667	0.667	0.667
Directional effects confidence		0.5428
Distribution change probability		0.758
Distribution change confidence		0.9998
Quality average	Quality	2.711
Expert’s rationale		This is a mesopelagic species with high mobility, forming shoals. Feeds mainly on crustaceans and occurs in the Northeast Atlantic, being widely distributed. No data on fecundity is available, but longevity based on otoliths has been estimated of 26 years – suggesting that this is not a fast living species. Fishing pressure is not elevated in Portugal.
Bibliography		White, E., Minto, C., Nolan, C. P., King, E., Mullins, E., and Clarke, M. 2011. First estimates of age, growth, and maturity of boarfish (Capros aper): a species newly exploited in the Northeast Atlantic. ICES Journal of Marine Science, 68: 61–66.
