# Supplementary material for: Climate change vulnerability assessment of the main marine commercial fish and invertebrates of Portugal
Source: Sci Rep. 2021 Feb 3;11:2958. doi: 10.1038/s41598-021-82595-5 (PMC7858592; doi:10.1038/s41598-021-82595-5)
Supplement: Supplementary file 4 — Supplementary Information 4. [file 41598_2021_82595_MOESM4_ESM.zip › SI4_ Evaluations/Carcinus maenas.xlsx]

## Sheet: Capros aper
Supplementary Information 4. Table SI4-10. Scores obtained by experts' elicitation for the different indicators and overall dimensions of vulnerability and directional effects. Scores are provided for the different regions of Portugal under two scenarios of climate change. All scores are standardized between 0 and 1. Each score represents the average of the scores provided by the different expert…
Carcinus maenas		NORTH		CENTRE		SOUTH
		North RCP 4.5	North RCP 8.5	Centre RCP 4.5	Centre RCP 8.5	South RCP 4.5	South RCP 8.5
Vulnerability		0.139	0.148	0.155	0.189	0.168	0.187
Vulnerability confidence		1
Exposure		0.633	0.641	0.648	0.682	0.661	0.68
Sensitivity		0.407	0.407	0.407	0.407	0.407	0.407
Adaptive capacity		0.9	0.9	0.9	0.9	0.9	0.9
Exposure	SST	0.847	0.842	0.812	0.817	0.899	0.938
	Currents	0.56	0.574	0.537	0.529	0.572	0.572
	pH	0.63	0.631	0.818	0.875	0.757	0.804
	Salinity	0.696	0.747	0.763	0.944	0.657	0.716
	Events	0.518	0.518	0.491	0.491	0.533	0.533
	Riverflow	0.572	0.567	0.546	0.539	0.6	0.587
	PP	0.605	0.61	0.569	0.578	0.611	0.61
Sensitivity	TL	0.5	0.5	0.5	0.5	0.5	0.5
	Fecundity	0	0	0	0	0	0
	Semelparity	0.2	0.2	0.2	0.2	0.2	0.2
	Egg	0	0	0	0	0	0
	Bertalanffy	0.15	0.15	0.15	0.15	0.15	0.15
	Maturity	0.3	0.3	0.3	0.3	0.3	0.3
	Population growth	0.5	0.5	0.5	0.5	0.5	0.5
	Longevity	0.5	0.5	0.5	0.5	0.5	0.5
	Gonochorism	1	1	1	1	1	1
	Spawning	0.5	0.5	0.5	0.5	0.5	0.5
	PLD	0	0	0	0	0	0
	Latitude range	0.467	0.467	0.467	0.467	0.467	0.467
	Temperature range	0.033	0.033	0.033	0.033	0.033	0.033
	Mobility	1	1	1	1	1	1
	Migrations	0.5	0.5	0.5	0.5	0.5	0.5
	Sociability	0.6	0.6	0.6	0.6	0.6	0.6
	Rep. Strategy	0.667	0.667	0.667	0.667	0.667	0.667
Adaptive capacity	ICES	0.5	0.5	0.5	0.5	0.5	0.5
	Replenishment	1	1	1	1	1	1
	IUCN	1	1	1	1	1	1
	Fisheries	1	1	1	1	1	1
	Pressure	1	1	1	1	1	1
Directional effects		0.2	0.2	0.467	0.467	0.067	0.067
Directional effects confidence		0.6011
Distribution change probability		0.142
Distribution change confidence		0.6681
Quality average	Quality	2.656
Expert’s rationale		The species recruitment will probably be positively affected by the increase of planktonic production expected under scenarios of climate change. This is probably linked to enhanced upwelling, which could, on the other hand have negative effects on larvae as they could be washed away by strong currents. As this is mainly expected for the Northern region, the positive effect is expected to be lowe…
Bibliography		Bessa, F., Baeta, A., Martinho, F., Marques, S., and Pardal, M. A. 2010. Seasonal and temporal variations in population dynamics of the Carcinus maenas (L.): the effect of an extreme drought event in a southern European estuary. Journal of the Marine Biological Association of the United Kingdom, 90: 867–876.
