# Supplementary material for: Climate change vulnerability assessment of the main marine commercial fish and invertebrates of Portugal
Source: Sci Rep. 2021 Feb 3;11:2958. doi: 10.1038/s41598-021-82595-5 (PMC7858592; doi:10.1038/s41598-021-82595-5)
Supplement: Supplementary file 4 — Supplementary Information 4. [file 41598_2021_82595_MOESM4_ESM.zip › SI4_ Evaluations/Centroscymnus coelolepis.xlsx]

## Sheet: Centroscymnus coelolepis
Supplementary Information 4. Table SI4-11. Scores obtained by experts' elicitation for the different indicators and overall dimensions of vulnerability and directional effects. Scores are provided for the different regions of Portugal under two scenarios of climate change. All scores are standardized between 0 and 1. Each score represents the average of the scores provided by the different expert…
Centroscymnus coelolepis		NORTH		CENTRE		SOUTH
		North RCP 4.5	North RCP 8.5	Centre RCP 4.5	Centre RCP 8.5	South RCP 4.5	South RCP 8.5
Vulnerability		0.459	0.462	0.498	0.51	0.464	0.47
Vulnerability confidence		0.8241
Exposure		0.07	0.073	0.083	0.094	0.076	0.082
Sensitivity		0.669	0.669	0.669	0.669	0.669	0.669
Adaptive capacity		0.28	0.28	0.253	0.253	0.28	0.28
Exposure	SST	0.115	0.113	0.112	0.114	0.128	0.141
	Currents	0.141	0.148	0.137	0.133	0.143	0.143
	pH	0.025	0.025	0.097	0.116	0.062	0.078
	Salinity	0.062	0.08	0.095	0.158	0.043	0.064
	Events	0	0	0	0	0	0
	Riverflow	0.058	0.056	0.056	0.053	0.064	0.059
	PP	0.09	0.092	0.084	0.087	0.088	0.088
Sensitivity	TL	1	1	1	1	1	1
	Fecundity	1	1	1	1	1	1
	Semelparity	0	0	0	0	0	0
	Egg	0	0	0	0	0	0
	Bertalanffy	1	1	1	1	1	1
	Maturity	1	1	1	1	1	1
	Population growth	1	1	1	1	1	1
	Longevity	1	1	1	1	1	1
	Gonochorism	0.933	0.933	0.933	0.933	0.933	0.933
	Spawning	0.167	0.167	0.167	0.167	0.167	0.167
	PLD	0.5	0.5	0.5	0.5	0.5	0.5
	Latitude range	0	0	0	0	0	0
	Temperature range	0.933	0.933	0.933	0.933	0.933	0.933
	Mobility	0.5	0.5	0.5	0.5	0.5	0.5
	Migrations	0.333	0.333	0.333	0.333	0.333	0.333
	Sociability	1	1	1	1	1	1
	Rep. Strategy	1	1	1	1	1	1
Adaptive capacity	ICES	0.5	0.5	0.5	0.5	0.5	0.5
	Replenishment	0	0	0	0	0	0
	IUCN	0	0	0	0	0	0
	Fisheries	0	0	0	0	0	0
	Pressure	0.9	0.9	0.767	0.767	0.9	0.9
Directional effects		0	0	-0.2	-0.2	-0.2	-0.2
Directional effects confidence		1
Distribution change probability		0.483
Distribution change confidence		1
Quality average	Quality	2.844
Expert’s rationale		This species has a wide range of distribution and, as it is a deep water species, the level of exposure to climate change should be lower than other species. However, its life history, characterized by very low fecundities, makes population growth to be extremely low. Because of this, the species should respond very slowly to climate change. This species is particularly vulnerable to exploitation…
Bibliography		Clarke, M. W., Connolly, P. L., and Bracken, J. J. 2001. Aspects of reproduction of the deep water sharks Centroscymnus coelolepis and Centrophorus squamosus from west of Ireland and Scotland. Journal of the Marine Biological Association of the United Kingdom, 81: 1019–1029. Veríssimo, A., McDowell, J. R., and Graves, J. E. 2011. Population structure of a deep-water squaloid shark, the Portuguese…
