# Supplementary material for: Climate change vulnerability assessment of the main marine commercial fish and invertebrates of Portugal
Source: Sci Rep. 2021 Feb 3;11:2958. doi: 10.1038/s41598-021-82595-5 (PMC7858592; doi:10.1038/s41598-021-82595-5)
Supplement: Supplementary file 4 — Supplementary Information 4. [file 41598_2021_82595_MOESM4_ESM.zip › SI4_ Evaluations/Cerastoderma edule.xlsx]

## Sheet: Cerastoderma edule
Supplementary Information 4. Table SI4-12. Scores obtained by experts' elicitation for the different indicators and overall dimensions of vulnerability and directional effects. Scores are provided for the different regions of Portugal under two scenarios of climate change. All scores are standardized between 0 and 1. Each score represents the average of the scores provided by the different expert…
Cerastoderma edule		NORTH		CENTRE		SOUTH
		North RCP 4.5	North RCP 8.5	Centre RCP 4.5	Centre RCP 8.5	South RCP 4.5	South RCP 8.5
Vulnerability		0.158	0.166	0.172	0.206	0.187	0.206
Vulnerability confidence		0.8449
Exposure		0.659	0.667	0.673	0.707	0.688	0.707
Sensitivity		0.369	0.369	0.369	0.369	0.369	0.369
Adaptive capacity		0.87	0.87	0.87	0.87	0.87	0.87
Exposure	SST	0.86	0.855	0.825	0.83	0.912	0.952
	Currents	0.56	0.574	0.537	0.529	0.572	0.572
	pH	0.63	0.631	0.818	0.875	0.757	0.804
	Salinity	0.707	0.758	0.775	0.958	0.668	0.728
	Events	0.528	0.528	0.5	0.5	0.542	0.542
	Riverflow	0.611	0.605	0.583	0.575	0.64	0.627
	PP	0.715	0.721	0.673	0.684	0.723	0.722
Sensitivity	TL	0	0	0	0	0	0
	Fecundity	0	0	0	0	0	0
	Semelparity	0	0	0	0	0	0
	Egg	1	1	1	1	1	1
	Bertalanffy	0	0	0	0	0	0
	Maturity	0.025	0.025	0.025	0.025	0.025	0.025
	Population growth	0.325	0.325	0.325	0.325	0.325	0.325
	Longevity	0.375	0.375	0.375	0.375	0.375	0.375
	Gonochorism	1	1	1	1	1	1
	Spawning	0.5	0.5	0.5	0.5	0.5	0.5
	PLD	0.025	0.025	0.025	0.025	0.025	0.025
	Latitude range	0.5	0.5	0.5	0.5	0.5	0.5
	Temperature range	0.8	0.8	0.8	0.8	0.8	0.8
	Mobility	1	1	1	1	1	1
	Migrations	0	0	0	0	0	0
	Sociability	0.5	0.5	0.5	0.5	0.5	0.5
	Rep. Strategy	0.225	0.225	0.225	0.225	0.225	0.225
Adaptive capacity	ICES	0.625	0.625	0.625	0.625	0.625	0.625
	Replenishment	1	1	1	1	1	1
	IUCN	0.75	0.75	0.75	0.75	0.75	0.75
	Fisheries	1	1	1	1	1	1
	Pressure	0.975	0.975	0.975	0.975	0.975	0.975
Directional effects		-0.65	-0.65	-0.65	-0.65	-0.7	-0.7
Directional effects confidence		0.7632
Distribution change probability		0.569
Distribution change confidence		1
Quality average	Quality	2.833
Expert’s rationale		The species can be significantly affected by ocean acidification and the increase in upwelling events could wash away the larvae, which have low swimming ability. It can be highly exposed to sea level rise. Its narrow thermal preferrend range can present a problem in the south, where temperatures are expected to increase sharply.
Bibliography		Morgan, E., O' Riordan, R. M., and Culloty, S. C. 2013. Climate change impacts on potential recruitment in an ecosystem engineer. Ecology and Evolution, 3: 581–594.
