# Supplementary material for: Climate change vulnerability assessment of the main marine commercial fish and invertebrates of Portugal
Source: Sci Rep. 2021 Feb 3;11:2958. doi: 10.1038/s41598-021-82595-5 (PMC7858592; doi:10.1038/s41598-021-82595-5)
Supplement: Supplementary file 4 — Supplementary Information 4. [file 41598_2021_82595_MOESM4_ESM.zip › SI4_ Evaluations/Chelidonichthys lucerna.xlsx]

## Sheet: Chelidonichthys lucerna
Supplementary Information 4. Table SI4-13. Scores obtained by experts' elicitation for the different indicators and overall dimensions of vulnerability and directional effects. Scores are provided for the different regions of Portugal under two scenarios of climate change. All scores are standardized between 0 and 1. Each score represents the average of the scores provided by the different expert…
Chelidonichthys lucerna		NORTH		CENTRE		SOUTH
		North RCP 4.5	North RCP 8.5	Centre RCP 4.5	Centre RCP 8.5	South RCP 4.5	South RCP 8.5
Vulnerability		0.243	0.25	0.227	0.252	0.249	0.262
Vulnerability confidence		0.9207
Exposure		0.45	0.457	0.461	0.485	0.469	0.483
Sensitivity		0.453	0.453	0.453	0.453	0.453	0.453
Adaptive capacity		0.66	0.66	0.687	0.687	0.673	0.673
Exposure	SST	0.585	0.581	0.562	0.566	0.623	0.653
	Currents	0.56	0.574	0.537	0.529	0.572	0.572
	pH	0.328	0.328	0.458	0.496	0.41	0.441
	Salinity	0.469	0.508	0.524	0.663	0.438	0.483
	Events	0.333	0.333	0.316	0.316	0.342	0.342
	Riverflow	0.416	0.411	0.397	0.391	0.437	0.426
	PP	0.457	0.462	0.431	0.438	0.462	0.461
Sensitivity	TL	0.5	0.5	0.5	0.5	0.5	0.5
	Fecundity	0	0	0	0	0	0
	Semelparity	0.333	0.333	0.333	0.333	0.333	0.333
	Egg	1	1	1	1	1	1
	Bertalanffy	0	0	0	0	0	0
	Maturity	0.3	0.3	0.3	0.3	0.3	0.3
	Population growth	0.5	0.5	0.5	0.5	0.5	0.5
	Longevity	1	1	1	1	1	1
	Gonochorism	1	1	1	1	1	1
	Spawning	0.1	0.1	0.1	0.1	0.1	0.1
	PLD	0.133	0.133	0.133	0.133	0.133	0.133
	Latitude range	0.667	0.667	0.667	0.667	0.667	0.667
	Temperature range	1	1	1	1	1	1
	Mobility	0.5	0.5	0.5	0.5	0.5	0.5
	Migrations	0.167	0.167	0.167	0.167	0.167	0.167
	Sociability	0.5	0.5	0.5	0.5	0.5	0.5
	Rep. Strategy	0	0	0	0	0	0
Adaptive capacity	ICES	0.667	0.667	0.667	0.667	0.667	0.667
	Replenishment	0.933	0.933	0.933	0.933	0.933	0.933
	IUCN	0.5	0.5	0.5	0.5	0.5	0.5
	Fisheries	0.5	0.5	0.5	0.5	0.5	0.5
	Pressure	0.7	0.7	0.833	0.833	0.767	0.767
Directional effects		0	0	0	0	0	0
Directional effects confidence		1
Distribution change probability		0.675
Distribution change confidence		0.9161
Quality average	Quality	2.789
Expert’s rationale		It has been reported specimens with skeletal deformities, most likely attributed to chemical water pollution in the southern North Sea. This species has a narrow range of tolerance to temperatures, but it can inhabit different environments. Its diet is varied.
Bibliography		McCarthy, I. D., and Marriott, A. L. 2018. Age, growth and maturity of tub gurnard (Chelidonichthys lucerna Linnaeus 1758; Triglidae) in the inshore coastal waters of Northwest Wales, UK. Journal of Applied Ichthyology, 34: 581–589. Vallisneri, M., Stagioni, M., Montanini, S., and Tommasini, S. 2011. Body size, sexual maturity and diet in Chelidonichthys lucerna (Osteichthyes: Triglidae) from the…
