# Supplementary material for: Climate change vulnerability assessment of the main marine commercial fish and invertebrates of Portugal
Source: Sci Rep. 2021 Feb 3;11:2958. doi: 10.1038/s41598-021-82595-5 (PMC7858592; doi:10.1038/s41598-021-82595-5)
Supplement: Supplementary file 4 — Supplementary Information 4. [file 41598_2021_82595_MOESM4_ESM.zip › SI4_ Evaluations/Chelidonichthys obscurus.xlsx]

## Sheet: Chelidonichthys obscurus
Supplementary Information 4. Table SI4-14. Scores obtained by experts' elicitation for the different indicators and overall dimensions of vulnerability and directional effects. Scores are provided for the different regions of Portugal under two scenarios of climate change. All scores are standardized between 0 and 1. Each score represents the average of the scores provided by the different expert…
Chelidonichthys obscurus		NORTH		CENTRE		SOUTH
		North RCP 4.5	North RCP 8.5	Centre RCP 4.5	Centre RCP 8.5	South RCP 4.5	South RCP 8.5
Vulnerability		0.14	0.147	0.157	0.181	0.159	0.173
Vulnerability confidence		0.6131
Exposure		0.388	0.395	0.405	0.429	0.407	0.421
Sensitivity		0.492	0.492	0.492	0.492	0.492	0.492
Adaptive capacity		0.74	0.74	0.74	0.74	0.74	0.74
Exposure	SST	0.507	0.503	0.487	0.491	0.541	0.568
	Currents	0.588	0.602	0.564	0.555	0.6	0.6
	pH	0.429	0.429	0.578	0.622	0.526	0.562
	Salinity	0.401	0.437	0.453	0.579	0.372	0.413
	Events	0.278	0.278	0.263	0.263	0.285	0.285
	Riverflow	0.058	0.056	0.056	0.053	0.064	0.059
	PP	0.457	0.462	0.431	0.438	0.462	0.461
Sensitivity	TL	0.5	0.5	0.5	0.5	0.5	0.5
	Fecundity	0	0	0	0	0	0
	Semelparity	0	0	0	0	0	0
	Egg	1	1	1	1	1	1
	Bertalanffy	0.367	0.367	0.367	0.367	0.367	0.367
	Maturity	0.5	0.5	0.5	0.5	0.5	0.5
	Population growth	0.5	0.5	0.5	0.5	0.5	0.5
	Longevity	0.833	0.833	0.833	0.833	0.833	0.833
	Gonochorism	1	1	1	1	1	1
	Spawning	0.333	0.333	0.333	0.333	0.333	0.333
	PLD	0.4	0.4	0.4	0.4	0.4	0.4
	Latitude range	0.933	0.933	0.933	0.933	0.933	0.933
	Temperature range	0.8	0.8	0.8	0.8	0.8	0.8
	Mobility	0.5	0.5	0.5	0.5	0.5	0.5
	Migrations	0.133	0.133	0.133	0.133	0.133	0.133
	Sociability	0.5	0.5	0.5	0.5	0.5	0.5
	Rep. Strategy	0.067	0.067	0.067	0.067	0.067	0.067
Adaptive capacity	ICES	0.5	0.5	0.5	0.5	0.5	0.5
	Replenishment	0.95	0.95	0.95	0.95	0.95	0.95
	IUCN	1	1	1	1	1	1
	Fisheries	0.5	0.5	0.5	0.5	0.5	0.5
	Pressure	0.75	0.75	0.75	0.75	0.75	0.75
Directional effects		-0.6	-0.6	-0.6	-0.6	-0.6	-0.6
Directional effects confidence		0.6361
Distribution change probability		0.492
Distribution change confidence		0.9514
Quality average	Quality	2.122
Expert’s rationale		There is a general lack of information on this species. Population trend is not known and part of its biology is not known. It is known to inhabit the continental shelf and to feed on crustaceans. It should not be, in principle, very exposed to environmental change. Fishing pressure is also low, as it is mainly captured as a by-catch.
Bibliography
