# Supplementary material for: Climate change vulnerability assessment of the main marine commercial fish and invertebrates of Portugal
Source: Sci Rep. 2021 Feb 3;11:2958. doi: 10.1038/s41598-021-82595-5 (PMC7858592; doi:10.1038/s41598-021-82595-5)
Supplement: Supplementary file 4 — Supplementary Information 4. [file 41598_2021_82595_MOESM4_ESM.zip › SI4_ Evaluations/Chelon auratus.xlsx]

## Sheet: Chelon auratus
Supplementary Information 4. Table SI4-15. Scores obtained by experts' elicitation for the different indicators and overall dimensions of vulnerability and directional effects. Scores are provided for the different regions of Portugal under two scenarios of climate change. All scores are standardized between 0 and 1. Each score represents the average of the scores provided by the different expert…
Chelon auratus		NORTH		CENTRE		SOUTH
		North RCP 4.5	North RCP 8.5	Centre RCP 4.5	Centre RCP 8.5	South RCP 4.5	South RCP 8.5
Vulnerability		0.312	0.322	0.333	0.366	0.334	0.353
Vulnerability confidence		1
Exposure		0.656	0.665	0.669	0.703	0.684	0.703
Sensitivity		0.443	0.443	0.443	0.443	0.443	0.443
Adaptive capacity		0.787	0.787	0.78	0.78	0.793	0.793
Exposure	SST	0.899	0.894	0.862	0.867	0.954	0.994
	Currents	0.839	0.858	0.804	0.792	0.857	0.857
	pH	0.57	0.57	0.746	0.799	0.688	0.731
	Salinity	0.741	0.794	0.811	1	0.701	0.763
	Events	0.555	0.555	0.526	0.526	0.571	0.571
	Riverflow	0.505	0.5	0.482	0.475	0.53	0.518
	PP	0.482	0.486	0.454	0.461	0.487	0.486
Sensitivity	TL	0.2	0.2	0.2	0.2	0.2	0.2
	Fecundity	0	0	0	0	0	0
	Semelparity	0	0	0	0	0	0
	Egg	1	1	1	1	1	1
	Bertalanffy	1	1	1	1	1	1
	Maturity	0.5	0.5	0.5	0.5	0.5	0.5
	Population growth	0	0	0	0	0	0
	Longevity	0.8	0.8	0.8	0.8	0.8	0.8
	Gonochorism	1	1	1	1	1	1
	Spawning	0.5	0.5	0.5	0.5	0.5	0.5
	PLD	0.1	0.1	0.1	0.1	0.1	0.1
	Latitude range	0.9	0.9	0.9	0.9	0.9	0.9
	Temperature range	0.5	0.5	0.5	0.5	0.5	0.5
	Mobility	0	0	0	0	0	0
	Migrations	0.533	0.533	0.533	0.533	0.533	0.533
	Sociability	0.167	0.167	0.167	0.167	0.167	0.167
	Rep. Strategy	0.333	0.333	0.333	0.333	0.333	0.333
Adaptive capacity	ICES	0.5	0.5	0.5	0.5	0.5	0.5
	Replenishment	0.9	0.9	0.9	0.9	0.9	0.9
	IUCN	1	1	1	1	1	1
	Fisheries	0.567	0.567	0.567	0.567	0.567	0.567
	Pressure	0.967	0.967	0.933	0.933	1	1
Directional effects		-0.1	-0.1	-0.1	-0.1	-0.1	-0.1
Directional effects confidence		0.6109
Distribution change probability		0.625
Distribution change confidence		0.7823
Quality average	Quality	2.756
Expert’s rationale		The species is known to accummulate heavy metals and could be a threat for human consumption (Bat et al., 2018). Juveniles enter estuaries and coastal lagoons, which could represent a weak aspect in the resilience of the species to climate change due to higher temperature increase, pollution and sea level rise. The ability to feed on sediments, however, makes the species somehow independent on pl…
Bibliography		Bat, L., Şahin, F., Öztekin, A. 2018. Toxic metal amounts in Chelon auratus (Risso, 1810): a potential risk for consumer’s health. Journal of Aquaculture and Marine Biology, 7: 303‒306.
