# Supplementary material for: Climate change vulnerability assessment of the main marine commercial fish and invertebrates of Portugal
Source: Sci Rep. 2021 Feb 3;11:2958. doi: 10.1038/s41598-021-82595-5 (PMC7858592; doi:10.1038/s41598-021-82595-5)
Supplement: Supplementary file 4 — Supplementary Information 4. [file 41598_2021_82595_MOESM4_ESM.zip › SI4_ Evaluations/Conger conger.xlsx]

## Sheet: Conger conger
Supplementary Information 4. Table SI4-16. Scores obtained by experts' elicitation for the different indicators and overall dimensions of vulnerability and directional effects. Scores are provided for the different regions of Portugal under two scenarios of climate change. All scores are standardized between 0 and 1. Each score represents the average of the scores provided by the different expert…
Conger conger		NORTH		CENTRE		SOUTH
		North RCP 4.5	North RCP 8.5	Centre RCP 4.5	Centre RCP 8.5	South RCP 4.5	South RCP 8.5
Vulnerability		0.532	0.539	0.545	0.569	0.549	0.562
Vulnerability confidence		0.64
Exposure		0.386	0.393	0.399	0.423	0.403	0.417
Sensitivity		0.646	0.646	0.646	0.646	0.646	0.646
Adaptive capacity		0.5	0.5	0.5	0.5	0.5	0.5
Exposure	SST	0.559	0.555	0.537	0.541	0.596	0.625
	Currents	0.56	0.574	0.537	0.529	0.572	0.572
	pH	0.308	0.308	0.434	0.47	0.387	0.417
	Salinity	0.447	0.485	0.501	0.635	0.416	0.46
	Events	0.315	0.315	0.298	0.298	0.323	0.323
	Riverflow	0.058	0.056	0.056	0.053	0.064	0.059
	PP	0.457	0.462	0.431	0.438	0.462	0.461
Sensitivity	TL	1	1	1	1	1	1
	Fecundity	0	0	0	0	0	0
	Semelparity	1	1	1	1	1	1
	Egg	1	1	1	1	1	1
	Bertalanffy	1	1	1	1	1	1
	Maturity	0.567	0.567	0.567	0.567	0.567	0.567
	Population growth	0.5	0.5	0.5	0.5	0.5	0.5
	Longevity	0.7	0.7	0.7	0.7	0.7	0.7
	Gonochorism	1	1	1	1	1	1
	Spawning	0.667	0.667	0.667	0.667	0.667	0.667
	PLD	NaN	NaN	NaN	NaN	NaN	NaN
	Latitude range	0.5	0.5	0.5	0.5	0.5	0.5
	Temperature range	0.667	0.667	0.667	0.667	0.667	0.667
	Mobility	0.5	0.5	0.5	0.5	0.5	0.5
	Migrations	0.5	0.5	0.5	0.5	0.5	0.5
	Sociability	0.733	0.733	0.733	0.733	0.733	0.733
	Rep. Strategy	0	0	0	0	0	0
Adaptive capacity	ICES	0.5	0.5	0.5	0.5	0.5	0.5
	Replenishment	0.267	0.267	0.267	0.267	0.267	0.267
	IUCN	1	1	1	1	1	1
	Fisheries	0	0	0	0	0	0
	Pressure	0.733	0.733	0.733	0.733	0.733	0.733
Directional effects		0.2	0.2	0.2	0.2	0.2	0.2
Directional effects confidence		0.5702
Distribution change probability
Distribution change confidence
Quality average	Quality	2.811
Expert’s rationale		This is a species with high commercial value and subject to high fishing pressure locally. Genetic differentiation is high in Northeast Atlantic (Correia et al., 2012). Few information is available relating environmental variables and fish abundance or distribution. Resilience to fisheries is low. Spawning areas remain unknown despite high commercial value. Landings have been decreasing in Irelan…
Bibliography		Correia, A. T., Ramos, A. A., Barros, F., Silva, G., Hamer, P., Morais, P., Cunha, R. L. et al. 2012. Population structure and connectivity of the European conger eel (Conger conger) across the north-eastern Atlantic and western Mediterranean: integrating molecular and otolith elemental approaches. Marine Biology, 159: 1509–1525.
