# Supplementary material for: Climate change vulnerability assessment of the main marine commercial fish and invertebrates of Portugal
Source: Sci Rep. 2021 Feb 3;11:2958. doi: 10.1038/s41598-021-82595-5 (PMC7858592; doi:10.1038/s41598-021-82595-5)
Supplement: Supplementary file 4 — Supplementary Information 4. [file 41598_2021_82595_MOESM4_ESM.zip › SI4_ Evaluations/Cynoscion regalis.xlsx]

## Sheet: Cynoscion regalis
Supplementary Information 4. Table SI4-17. Scores obtained by experts' elicitation for the different indicators and overall dimensions of vulnerability and directional effects. Scores are provided for the different regions of Portugal under two scenarios of climate change. All scores are standardized between 0 and 1. Each score represents the average of the scores provided by the different expert…
Cynoscion regalis		NORTH		CENTRE		SOUTH
		North RCP 4.5	North RCP 8.5	Centre RCP 4.5	Centre RCP 8.5	South RCP 4.5	South RCP 8.5
Vulnerability		0.402	0.41	0.444	0.477	0.437	0.455
Vulnerability confidence		0.6055
Exposure		0.624	0.632	0.639	0.673	0.652	0.67
Sensitivity		0.511	0.511	0.511	0.511	0.511	0.511
Adaptive capacity		0.733	0.733	0.707	0.707	0.727	0.727
Exposure	SST	0.847	0.842	0.812	0.817	0.899	0.938
	Currents	0.588	0.602	0.564	0.555	0.6	0.6
	pH	0.61	0.61	0.794	0.85	0.734	0.78
	Salinity	0.696	0.747	0.763	0.944	0.657	0.716
	Events	0.518	0.518	0.491	0.491	0.533	0.533
	Riverflow	0.528	0.522	0.504	0.496	0.553	0.541
	PP	0.58	0.585	0.546	0.555	0.586	0.585
Sensitivity	TL	0.633	0.633	0.633	0.633	0.633	0.633
	Fecundity	0	0	0	0	0	0
	Semelparity	0	0	0	0	0	0
	Egg	1	1	1	1	1	1
	Bertalanffy	0.333	0.333	0.333	0.333	0.333	0.333
	Maturity	0	0	0	0	0	0
	Population growth	NaN	NaN	NaN	NaN	NaN	NaN
	Longevity	0.9	0.9	0.9	0.9	0.9	0.9
	Gonochorism	1	1	1	1	1	1
	Spawning	0.5	0.5	0.5	0.5	0.5	0.5
	PLD	0.15	0.15	0.15	0.15	0.15	0.15
	Latitude range	1	1	1	1	1	1
	Temperature range	0.5	0.5	0.5	0.5	0.5	0.5
	Mobility	0.5	0.5	0.5	0.5	0.5	0.5
	Migrations	0.667	0.667	0.667	0.667	0.667	0.667
	Sociability	0.433	0.433	0.433	0.433	0.433	0.433
	Rep. Strategy	0.567	0.567	0.567	0.567	0.567	0.567
Adaptive capacity	ICES	0.5	0.5	0.5	0.5	0.5	0.5
	Replenishment	1	1	1	1	1	1
	IUCN	0.667	0.667	0.667	0.667	0.667	0.667
	Fisheries	0.5	0.5	0.5	0.5	0.5	0.5
	Pressure	1	1	0.867	0.867	0.967	0.967
Directional effects		-0.5	-0.5	-0.5	-0.5	-0.6	-0.6
Directional effects confidence		0.6126
Distribution change probability		0.462
Distribution change confidence		0.7818
Quality average	Quality	2.6
Expert’s rationale		This species is highly dependent on estuarine areas, expected to suffer the effects of climate change. The extensive use of oligohaline nurseries by juvenile weakfish, despite the potential for reduced growth rate and growth efficiency compared to other zones, suggests this estuarine zone may provide a substantial refuge from predation (Lankford & Targett, 1994).
Bibliography		Lankford, T. E., and Targett, T. E. 1994. Suitability of estuarine nursery zones for juvenile weakfish (Cynoscion regalis): effects of temperature and salinity on feeding, growth and survival. Marine Biology, 119: 611–620.
