# Supplementary material for: Climate change vulnerability assessment of the main marine commercial fish and invertebrates of Portugal
Source: Sci Rep. 2021 Feb 3;11:2958. doi: 10.1038/s41598-021-82595-5 (PMC7858592; doi:10.1038/s41598-021-82595-5)
Supplement: Supplementary file 4 — Supplementary Information 4. [file 41598_2021_82595_MOESM4_ESM.zip › SI4_ Evaluations/Dicentrarchus labrax.xlsx]

## Sheet: Dicentrarchus labrax
Supplementary Information 4. Table SI4-18. Scores obtained by experts' elicitation for the different indicators and overall dimensions of vulnerability and directional effects. Scores are provided for the different regions of Portugal under two scenarios of climate change. All scores are standardized between 0 and 1. Each score represents the average of the scores provided by the different expert…
Dicentrarchus labrax		NORTH		CENTRE		SOUTH
		North RCP 4.5	North RCP 8.5	Centre RCP 4.5	Centre RCP 8.5	South RCP 4.5	South RCP 8.5
Vulnerability		0.409	0.418	0.439	0.471	0.477	0.495
Vulnerability confidence		0.8596
Exposure		0.58	0.588	0.589	0.621	0.601	0.618
Sensitivity		0.476	0.476	0.476	0.476	0.476	0.476
Adaptive capacity		0.647	0.647	0.627	0.627	0.6	0.6
Exposure	SST	0.821	0.816	0.787	0.792	0.871	0.909
	Currents	0.56	0.574	0.537	0.529	0.572	0.572
	pH	0.489	0.489	0.626	0.673	0.572	0.61
	Salinity	0.673	0.723	0.739	0.916	0.635	0.693
	Events	0.5	0.5	0.474	0.474	0.514	0.514
	Riverflow	0.483	0.478	0.461	0.454	0.507	0.495
	PP	0.531	0.536	0.5	0.508	0.536	0.536
Sensitivity	TL	0.5	0.5	0.5	0.5	0.5	0.5
	Fecundity	0	0	0	0	0	0
	Semelparity	0	0	0	0	0	0
	Egg	1	1	1	1	1	1
	Bertalanffy	0.967	0.967	0.967	0.967	0.967	0.967
	Maturity	0.5	0.5	0.5	0.5	0.5	0.5
	Population growth	0	0	0	0	0	0
	Longevity	1	1	1	1	1	1
	Gonochorism	1	1	1	1	1	1
	Spawning	0.667	0.667	0.667	0.667	0.667	0.667
	PLD	0	0	0	0	0	0
	Latitude range	0.5	0.5	0.5	0.5	0.5	0.5
	Temperature range	0.467	0.467	0.467	0.467	0.467	0.467
	Mobility	0.5	0.5	0.5	0.5	0.5	0.5
	Migrations	0.5	0.5	0.5	0.5	0.5	0.5
	Sociability	0.433	0.433	0.433	0.433	0.433	0.433
	Rep. Strategy	0.067	0.067	0.067	0.067	0.067	0.067
Adaptive capacity	ICES	0.5	0.5	0.5	0.5	0.5	0.5
	Replenishment	0.767	0.767	0.767	0.767	0.767	0.767
	IUCN	1	1	1	1	1	1
	Fisheries	0.033	0.033	0.033	0.033	0.033	0.033
	Pressure	0.933	0.933	0.833	0.833	0.7	0.7
Directional effects		-0.7	-0.7	-0.8	-0.8	-0.3	-0.3
Directional effects confidence		0.8489
Distribution change probability		0.617
Distribution change confidence		1
Quality average	Quality	2.9
Expert’s rationale		This species nurseries' are located in coastal areas, such as estuaries or coastal lagoons. River drainage has been related to survival success of larvae in estuarine nurseries, so decrease in river flow could affect negatively the recruitment (Vinagre et al., 2009). This species demonstrates to have an acclimation process in response to temperature increase, although prolonged exposition to high…
Bibliography		Vinagre, C., Ferreira, T., Matos, L., Costa, M. J., and Cabral, H. N. 2009. Latitudinal gradients in growth and spawning of sea bass, Dicentrarchus labrax, and their relationship with temperature and photoperiod. Estuarine, Coastal and Shelf Science, 81: 375–380. Vinagre, C., Madeira, D., Narciso, L., Cabral, H. N., and Diniz, M. S. 2012. Impact of climate change on coastal versus estuarine nurse…
