# Supplementary material for: Climate change vulnerability assessment of the main marine commercial fish and invertebrates of Portugal
Source: Sci Rep. 2021 Feb 3;11:2958. doi: 10.1038/s41598-021-82595-5 (PMC7858592; doi:10.1038/s41598-021-82595-5)
Supplement: Supplementary file 4 — Supplementary Information 4. [file 41598_2021_82595_MOESM4_ESM.zip › SI4_ Evaluations/Diplodus sargus.xlsx]

## Sheet: Diplodus sargus
Supplementary Information 4. Table SI4-19. Scores obtained by experts' elicitation for the different indicators and overall dimensions of vulnerability and directional effects. Scores are provided for the different regions of Portugal under two scenarios of climate change. All scores are standardized between 0 and 1. Each score represents the average of the scores provided by the different expert…
Diplodus sargus		NORTH		CENTRE		SOUTH
		North RCP 4.5	North RCP 8.5	Centre RCP 4.5	Centre RCP 8.5	South RCP 4.5	South RCP 8.5
Vulnerability		0.361	0.37	0.336	0.368	0.365	0.383
Vulnerability confidence		0.9983
Exposure		0.553	0.562	0.568	0.6	0.577	0.595
Sensitivity		0.475	0.475	0.475	0.475	0.475	0.475
Adaptive capacity		0.667	0.667	0.707	0.707	0.687	0.687
Exposure	SST	0.847	0.842	0.812	0.817	0.899	0.938
	Currents	0.56	0.574	0.537	0.529	0.572	0.572
	pH	0.489	0.489	0.65	0.698	0.595	0.634
	Salinity	0.696	0.747	0.763	0.944	0.657	0.716
	Events	0.518	0.518	0.491	0.491	0.533	0.533
	Riverflow	0.304	0.3	0.291	0.285	0.32	0.312
	PP	0.457	0.462	0.431	0.438	0.462	0.461
Sensitivity	TL	0.5	0.5	0.5	0.5	0.5	0.5
	Fecundity	0	0	0	0	0	0
	Semelparity	0	0	0	0	0	0
	Egg	1	1	1	1	1	1
	Bertalanffy	1	1	1	1	1	1
	Maturity	0.5	0.5	0.5	0.5	0.5	0.5
	Population growth	0	0	0	0	0	0
	Longevity	0.967	0.967	0.967	0.967	0.967	0.967
	Gonochorism	0.467	0.467	0.467	0.467	0.467	0.467
	Spawning	0.5	0.5	0.5	0.5	0.5	0.5
	PLD	0	0	0	0	0	0
	Latitude range	0.5	0.5	0.5	0.5	0.5	0.5
	Temperature range	1	1	1	1	1	1
	Mobility	0.5	0.5	0.5	0.5	0.5	0.5
	Migrations	0.333	0.333	0.333	0.333	0.333	0.333
	Sociability	0.5	0.5	0.5	0.5	0.5	0.5
	Rep. Strategy	0.3	0.3	0.3	0.3	0.3	0.3
Adaptive capacity	ICES	0.5	0.5	0.5	0.5	0.5	0.5
	Replenishment	0.733	0.733	0.733	0.733	0.733	0.733
	IUCN	1	1	1	1	1	1
	Fisheries	0.467	0.467	0.467	0.467	0.467	0.467
	Pressure	0.633	0.633	0.833	0.833	0.733	0.733
Directional effects		-0.2	-0.2	-0.3	-0.3	-0.4	-0.4
Directional effects confidence		0.5283
Distribution change probability		0.75
Distribution change confidence		1
Quality average	Quality	2.833
Expert’s rationale		This species shows a coastal distribution and is often associated to seagrasses (Vinagre et al., 2010). These habitats are expected to highly suffer the impact of the climate change in Portugal, so this poses a threat to the species. A multi-model approach revealed autumn, winter and spring seasonal effects to be related with northwest, southwest and Algarve coastal catch rates, respectively, ind…
Bibliography		Leitão, F., Baptista, V., Teodósio, M. A., Hughes, S. J., Vieira, V. and Chícharo, L. 2016. The role of environmental and fisheries multi-controls in white seabream (Diplodus sargus) artisanal fisheries in Portuguese coast. Regional Environmental Change, 16: 163–176. Vinagre, C., Cabral, H. N., and Costa, M. J. 2010. Relative importance of estuarine nurseries for species of the genus Diplodus (Sp…
