# Supplementary material for: Climate change vulnerability assessment of the main marine commercial fish and invertebrates of Portugal
Source: Sci Rep. 2021 Feb 3;11:2958. doi: 10.1038/s41598-021-82595-5 (PMC7858592; doi:10.1038/s41598-021-82595-5)
Supplement: Supplementary file 4 — Supplementary Information 4. [file 41598_2021_82595_MOESM4_ESM.zip › SI4_ Evaluations/Diplodus vulgaris.xlsx]

## Sheet: Diplodus vulgaris
Supplementary Information 4. Table SI4-20. Scores obtained by experts' elicitation for the different indicators and overall dimensions of vulnerability and directional effects. Scores are provided for the different regions of Portugal under two scenarios of climate change. All scores are standardized between 0 and 1. Each score represents the average of the scores provided by the different expert…
Diplodus vulgaris		NORTH		CENTRE		SOUTH
		North RCP 4.5	North RCP 8.5	Centre RCP 4.5	Centre RCP 8.5	South RCP 4.5	South RCP 8.5
Vulnerability		0.279	0.287	0.277	0.307	0.317	0.333
Vulnerability confidence		0.6642
Exposure		0.525	0.533	0.536	0.566	0.544	0.56
Sensitivity		0.429	0.429	0.431	0.431	0.428	0.428
Adaptive capacity		0.675	0.675	0.69	0.69	0.655	0.655
Exposure	SST	0.742	0.737	0.712	0.717	0.789	0.824
	Currents	0.602	0.617	0.577	0.568	0.614	0.614
	pH	0.403	0.404	0.548	0.591	0.497	0.532
	Salinity	0.605	0.651	0.668	0.832	0.57	0.623
	Events	0.444	0.444	0.421	0.421	0.457	0.457
	Riverflow	0.326	0.322	0.312	0.306	0.326	0.317
	PP	0.549	0.554	0.517	0.526	0.555	0.554
Sensitivity	TL	0.5	0.5	0.5	0.5	0.5	0.5
	Fecundity	0.125	0.125	0.125	0.125	0.125	0.125
	Semelparity	0	0	0	0	0	0
	Egg	1	1	1	1	1	1
	Bertalanffy	0.5	0.5	0.5	0.5	0.5	0.5
	Maturity	0.45	0.45	0.45	0.45	0.425	0.425
	Population growth	0.4	0.4	0.4	0.4	0.4	0.4
	Longevity	0.775	0.775	0.775	0.775	0.75	0.75
	Gonochorism	0.325	0.325	0.325	0.325	0.325	0.325
	Spawning	0.425	0.425	0.45	0.45	0.45	0.45
	PLD	0	0	0	0	0	0
	Latitude range	0.225	0.225	0.225	0.225	0.225	0.225
	Temperature range	0.95	0.95	0.95	0.95	0.925	0.925
	Mobility	0.375	0.375	0.375	0.375	0.375	0.375
	Migrations	0.45	0.45	0.45	0.45	0.475	0.475
	Sociability	0.525	0.525	0.525	0.525	0.525	0.525
	Rep. Strategy	0.275	0.275	0.275	0.275	0.275	0.275
Adaptive capacity	ICES	0.55	0.55	0.55	0.55	0.525	0.525
	Replenishment	0.75	0.75	0.75	0.75	0.75	0.75
	IUCN	1	1	1	1	0.875	0.875
	Fisheries	0.5	0.5	0.475	0.475	0.5	0.5
	Pressure	0.575	0.575	0.675	0.675	0.625	0.625
Directional effects		0	0	0	0	-0.15	-0.15
Directional effects confidence		0.7433
Distribution change probability		0.838
Distribution change confidence		0.6852
Quality average	Quality	2.867
Expert’s rationale		Among Sparids, D. vulgaris is a relatively slow growing and a moderate-lived species, with a maximum observed age of 12 years. Total length at maturity (TL 50) was 17.6 cm for males and 17.1 cm for females, which corresponds to an age of about 4 years (Mouine et al., 2010). This can make it more vulnerable to climate change than other fast living fish species. In any case, the geographic range of…
Bibliography		Gonçalves, J. M. S., and Erzini, K. 2000 The reproductive biology of the two-banded sea bream (Diplodus vulgaris) from the southwest coast of Portugal. Journal of Applied Ichthyology, 16: 110–116. Mouine, N., Ktari, M.-H., and Chakroun-Marzouk, N. 2010. Age and growth of Diplodus vulgaris (Sparidae) in the Gulf of Tunis. Cybium, 34: 37–45.
