# Supplementary material for: Climate change vulnerability assessment of the main marine commercial fish and invertebrates of Portugal
Source: Sci Rep. 2021 Feb 3;11:2958. doi: 10.1038/s41598-021-82595-5 (PMC7858592; doi:10.1038/s41598-021-82595-5)
Supplement: Supplementary file 4 — Supplementary Information 4. [file 41598_2021_82595_MOESM4_ESM.zip › SI4_ Evaluations/Donax trunculus.xlsx]

## Sheet: Donax trunculus
Supplementary Information 4. Table SI4-21. Scores obtained by experts' elicitation for the different indicators and overall dimensions of vulnerability and directional effects. Scores are provided for the different regions of Portugal under two scenarios of climate change. All scores are standardized between 0 and 1. Each score represents the average of the scores provided by the different expert…
Donax trunculus		NORTH		CENTRE		SOUTH
		North RCP 4.5	North RCP 8.5	Centre RCP 4.5	Centre RCP 8.5	South RCP 4.5	South RCP 8.5
Vulnerability		0.249	0.258	0.264	0.299	0.276	0.295
Vulnerability confidence		0.9231
Exposure		0.65	0.659	0.665	0.7	0.678	0.698
Sensitivity		0.382	0.382	0.382	0.382	0.381	0.381
Adaptive capacity		0.783	0.783	0.783	0.783	0.783	0.783
Exposure	SST	0.899	0.894	0.862	0.867	0.954	0.994
	Currents	0.581	0.595	0.557	0.548	0.593	0.593
	pH	0.63	0.631	0.818	0.875	0.757	0.804
	Salinity	0.741	0.794	0.811	1	0.701	0.763
	Events	0.555	0.555	0.526	0.526	0.571	0.571
	Riverflow	0.427	0.422	0.408	0.401	0.448	0.438
	PP	0.715	0.721	0.673	0.684	0.723	0.722
Sensitivity	TL	0	0	0	0	0	0
	Fecundity	0	0	0	0	0	0
	Semelparity	0	0	0	0	0	0
	Egg	1	1	1	1	1	1
	Bertalanffy	0	0	0	0	0	0
	Maturity	0	0	0	0	0	0
	Population growth	0.4	0.4	0.4	0.4	0.4	0.4
	Longevity	0.225	0.225	0.225	0.225	0.225	0.225
	Gonochorism	1	1	1	1	1	1
	Spawning	0.5	0.5	0.5	0.5	0.475	0.475
	PLD	0.2	0.2	0.2	0.2	0.2	0.2
	Latitude range	0.5	0.5	0.5	0.5	0.5	0.5
	Temperature range	0.875	0.875	0.875	0.875	0.875	0.875
	Mobility	1	1	1	1	1	1
	Migrations	0	0	0	0	0	0
	Sociability	0.5	0.5	0.5	0.5	0.5	0.5
	Rep. Strategy	0.3	0.3	0.3	0.3	0.3	0.3
Adaptive capacity	ICES	0.25	0.25	0.25	0.25	0.25	0.25
	Replenishment	1	1	1	1	1	1
	IUCN	0.667	0.667	0.667	0.667	0.667	0.667
	Fisheries	1	1	1	1	1	1
	Pressure	1	1	1	1	1	1
Directional effects		-0.35	-0.35	-0.55	-0.55	-0.45	-0.45
Directional effects confidence		0.8745
Distribution change probability		0.544
Distribution change confidence		1
Quality average	Quality	2.683
Expert’s rationale		In warm environments, this species is known to expand its spawning period. It is a calcareous species inhabiting coastal areas, specially sandy bottoms. These environments are very exposed to sea level rise, ocean acidification and erosion caused by extreme events. The species could suffer a northward expansion due to environmental warming.
Bibliography		Gaspar, M. B., Ferreira, R., and Monteiro, C. C. 1999. Growth and reproductive cycle of Donax trunculus L., (Mollusca: Bivalvia) off Faro, southern Portugal. Fisheries Research, 41: 309–316. Tirado, C., and Salas, C. 1998. Reproduction and fecundity of Donax trunculus L., 1758 (Bivalvia: Donacidae) in the littoral of Malaga (Southern Spain). Journal of Shellfish Research 17: 169–176.
