# Supplementary material for: Climate change vulnerability assessment of the main marine commercial fish and invertebrates of Portugal
Source: Sci Rep. 2021 Feb 3;11:2958. doi: 10.1038/s41598-021-82595-5 (PMC7858592; doi:10.1038/s41598-021-82595-5)
Supplement: Supplementary file 4 — Supplementary Information 4. [file 41598_2021_82595_MOESM4_ESM.zip › SI4_ Evaluations/Engraulis encrasicolus.xlsx]

## Sheet: Engraulis encrasicolus
Supplementary Information 4. Table SI4-22. Scores obtained by experts' elicitation for the different indicators and overall dimensions of vulnerability and directional effects. Scores are provided for the different regions of Portugal under two scenarios of climate change. All scores are standardized between 0 and 1. Each score represents the average of the scores provided by the different expert…
Engraulis encrasicolus		NORTH		CENTRE		SOUTH
		North RCP 4.5	North RCP 8.5	Centre RCP 4.5	Centre RCP 8.5	South RCP 4.5	South RCP 8.5
Vulnerability		0.084	0.093	0.068	0.096	0.105	0.121
Vulnerability confidence		0.6085
Exposure		0.547	0.556	0.557	0.584	0.554	0.569
Sensitivity		0.301	0.301	0.301	0.301	0.301	0.301
Adaptive capacity		0.765	0.765	0.79	0.79	0.75	0.75
Exposure	SST	0.703	0.698	0.675	0.679	0.644	0.674
	Currents	0.979	1	0.937	0.924	1	1
	pH	0.373	0.373	0.512	0.553	0.462	0.495
	Salinity	0.571	0.616	0.632	0.789	0.537	0.588
	Events	0.389	0.389	0.368	0.368	0.4	0.4
	Riverflow	0.175	0.172	0.168	0.164	0.186	0.18
	PP	0.641	0.647	0.604	0.613	0.648	0.647
Sensitivity	TL	0.5	0.5	0.5	0.5	0.5	0.5
	Fecundity	0	0	0	0	0	0
	Semelparity	0.275	0.275	0.275	0.275	0.275	0.275
	Egg	1	1	1	1	1	1
	Bertalanffy	0	0	0	0	0	0
	Maturity	0	0	0	0	0	0
	Population growth	0	0	0	0	0	0
	Longevity	0.35	0.35	0.35	0.35	0.35	0.35
	Gonochorism	1	1	1	1	1	1
	Spawning	0.625	0.625	0.625	0.625	0.625	0.625
	PLD	0	0	0	0	0	0
	Latitude range	0	0	0	0	0	0
	Temperature range	0.475	0.475	0.475	0.475	0.475	0.475
	Mobility	0	0	0	0	0	0
	Migrations	0.575	0.575	0.575	0.575	0.575	0.575
	Sociability	0.025	0.025	0.025	0.025	0.025	0.025
	Rep. Strategy	0.3	0.3	0.3	0.3	0.3	0.3
Adaptive capacity	ICES	0.55	0.55	0.55	0.55	0.55	0.55
	Replenishment	1	1	1	1	1	1
	IUCN	1	1	1	1	1	1
	Fisheries	1	1	1	1	1	1
	Pressure	0.275	0.275	0.4	0.4	0.2	0.2
Directional effects		0.2	0.2	0.15	0.15	0.05	0.05
Directional effects confidence		0.518
Distribution change probability		0.869
Distribution change confidence		0.9789
Quality average	Quality	2.95
Expert’s rationale		Temperature and zooplankton biomass are expected to enhance growth and fecundity of this short-living species (Taboada and Anadón, 2016). Fisheries are an important determinant of the species biomass together with environmental variables. The implementation of harvest control rules seems to be adequate in anchovy population control and could have avoided the population collapse of 2005 in the Bay…
Bibliography		Bueno-Pardo, J., Petitgas, P., Kay, S., and Huret, M. 2019. Integration of bioenergetics in an individual-based model to hindcast anchovy dynamics in the Bay of Biscay. ICES Journal of Marine Science, 77: 655–667. Taboada, F. G., and Anadón, R. 2016. Determining the causes behind the collapse of a small pelagic fishery using Bayesian population modeling. Ecological Applications, 26: 886–898.
