# Supplementary material for: Climate change vulnerability assessment of the main marine commercial fish and invertebrates of Portugal
Source: Sci Rep. 2021 Feb 3;11:2958. doi: 10.1038/s41598-021-82595-5 (PMC7858592; doi:10.1038/s41598-021-82595-5)
Supplement: Supplementary file 4 — Supplementary Information 4. [file 41598_2021_82595_MOESM4_ESM.zip › SI4_ Evaluations/Ensis siliqua.xlsx]

## Sheet: Ensis siliqua
Supplementary Information 4. Table SI4-23. Scores obtained by experts' elicitation for the different indicators and overall dimensions of vulnerability and directional effects. Scores are provided for the different regions of Portugal under two scenarios of climate change. All scores are standardized between 0 and 1. Each score represents the average of the scores provided by the different expert…
Ensis siliqua		NORTH		CENTRE		SOUTH
		North RCP 4.5	North RCP 8.5	Centre RCP 4.5	Centre RCP 8.5	South RCP 4.5	South RCP 8.5
Vulnerability		0.426	0.435	0.347	0.382	0.41	0.43
Vulnerability confidence		0.8664
Exposure		0.661	0.67	0.676	0.711	0.69	0.709
Sensitivity		0.454	0.454	0.446	0.446	0.446	0.446
Adaptive capacity		0.69	0.69	0.775	0.775	0.725	0.725
Exposure	SST	0.899	0.894	0.862	0.867	0.954	0.994
	Currents	0.644	0.659	0.617	0.608	0.657	0.657
	pH	0.63	0.631	0.818	0.875	0.757	0.804
	Salinity	0.741	0.794	0.811	1	0.701	0.763
	Events	0.555	0.555	0.526	0.526	0.571	0.571
	Riverflow	0.444	0.439	0.424	0.417	0.466	0.455
	PP	0.715	0.721	0.673	0.684	0.723	0.722
Sensitivity	TL	0	0	0	0	0	0
	Fecundity	0	0	0	0	0	0
	Semelparity	0	0	0	0	0	0
	Egg	1	1	1	1	1	1
	Bertalanffy	0	0	0	0	0	0
	Maturity	0	0	0	0	0	0
	Population growth	0.6	0.6	0.6	0.6	0.6	0.6
	Longevity	0.875	0.875	0.875	0.875	0.875	0.875
	Gonochorism	1	1	1	1	1	1
	Spawning	0.5	0.5	0.5	0.5	0.5	0.5
	PLD	0.025	0.025	0.025	0.025	0.025	0.025
	Latitude range	1	1	1	1	1	1
	Temperature range	0.825	0.825	0.825	0.825	0.825	0.825
	Mobility	1	1	1	1	1	1
	Migrations	0	0	0	0	0	0
	Sociability	0.5	0.5	0.5	0.5	0.5	0.5
	Rep. Strategy	0.4	0.4	0.25	0.25	0.25	0.25
Adaptive capacity	ICES	0.5	0.5	0.625	0.625	0.375	0.375
	Replenishment	0.875	0.875	0.875	0.875	0.875	0.875
	IUCN	0.75	0.75	0.75	0.75	0.75	0.75
	Fisheries	0.875	0.875	0.875	0.875	0.875	0.875
	Pressure	0.45	0.45	0.75	0.75	0.75	0.75
Directional effects		-0.35	-0.35	-0.35	-0.35	-0.4	-0.4
Directional effects confidence		0.938
Distribution change probability		0.45
Distribution change confidence		0.59
Quality average	Quality	2.675
Expert’s rationale		The species is vulnerable to ocean acidification and sea level rise. The relatively long planktonic larval duration exposes it to changes in the currents and upwelling patterns. In the south region, where temperature increase is expected to be higher, the impact on growth and development should be higher.
Bibliography
