# Supplementary material for: Climate change vulnerability assessment of the main marine commercial fish and invertebrates of Portugal
Source: Sci Rep. 2021 Feb 3;11:2958. doi: 10.1038/s41598-021-82595-5 (PMC7858592; doi:10.1038/s41598-021-82595-5)
Supplement: Supplementary file 4 — Supplementary Information 4. [file 41598_2021_82595_MOESM4_ESM.zip › SI4_ Evaluations/Halobatrachus didactylus.xlsx]

## Sheet: Halobatrachus didactylus
Supplementary Information 4. Table SI4-24. Scores obtained by experts' elicitation for the different indicators and overall dimensions of vulnerability and directional effects. Scores are provided for the different regions of Portugal under two scenarios of climate change. All scores are standardized between 0 and 1. Each score represents the average of the scores provided by the different expert…
Halobatrachus didactylus		NORTH		CENTRE		SOUTH
		North RCP 4.5	North RCP 8.5	Centre RCP 4.5	Centre RCP 8.5	South RCP 4.5	South RCP 8.5
Vulnerability		0.504	0.512	0.522	0.553	0.529	0.546
Vulnerability confidence		0.9356
Exposure		0.52	0.528	0.538	0.568	0.544	0.562
Sensitivity		0.558	0.558	0.558	0.558	0.558	0.558
Adaptive capacity		0.573	0.573	0.573	0.573	0.573	0.573
Exposure	SST	0.742	0.737	0.712	0.717	0.789	0.824
	Currents	0.56	0.574	0.537	0.529	0.572	0.572
	pH	0.57	0.57	0.746	0.799	0.688	0.731
	Salinity	0.605	0.651	0.668	0.832	0.57	0.623
	Events	0.444	0.444	0.421	0.421	0.457	0.457
	Riverflow	0.259	0.256	0.248	0.243	0.274	0.266
	PP	0.457	0.462	0.431	0.438	0.462	0.461
Sensitivity	TL	0.7	0.7	0.7	0.7	0.7	0.7
	Fecundity	0.8	0.8	0.8	0.8	0.8	0.8
	Semelparity	0.067	0.067	0.067	0.067	0.067	0.067
	Egg	0.5	0.5	0.5	0.5	0.5	0.5
	Bertalanffy	0.833	0.833	0.833	0.833	0.833	0.833
	Maturity	0.25	0.25	0.25	0.25	0.25	0.25
	Population growth	0.25	0.25	0.25	0.25	0.25	0.25
	Longevity	0.75	0.75	0.75	0.75	0.75	0.75
	Gonochorism	1	1	1	1	1	1
	Spawning	0.7	0.7	0.7	0.7	0.7	0.7
	PLD	0.3	0.3	0.3	0.3	0.3	0.3
	Latitude range	0.967	0.967	0.967	0.967	0.967	0.967
	Temperature range	0.433	0.433	0.433	0.433	0.433	0.433
	Mobility	0.5	0.5	0.5	0.5	0.5	0.5
	Migrations	0	0	0	0	0	0
	Sociability	1	1	1	1	1	1
	Rep. Strategy	0.433	0.433	0.433	0.433	0.433	0.433
Adaptive capacity	ICES	0.5	0.5	0.5	0.5	0.5	0.5
	Replenishment	0.2	0.2	0.2	0.2	0.2	0.2
	IUCN	1	1	1	1	1	1
	Fisheries	0.5	0.5	0.5	0.5	0.5	0.5
	Pressure	0.667	0.667	0.667	0.667	0.667	0.667
Directional effects		0	0	0	0	0	0
Directional effects confidence		0.6553
Distribution change probability		0.292
Distribution change confidence		0.9999
Quality average	Quality	2.678
Expert’s rationale		There is a lack of knowledge on the ecology of this species. Only some aspects of its reproductive biology are known because it has been shown to be important in the field of medicine, with the aim of rearing the species in laboratories. It is a slow growing species with low fecundity. It also exhibits complex courtship arenas where males congregate and sing together.
Bibliography		Amorim, M. C. P., Simões, J. M., Almada, V. C., and Fonseca, P. J. 2011. Stereotypy and variation of the mating call in the Lusitanian toadfish, Halobatrachus didactylus. Behavioral Ecology and Sociobiology 65, 707–716. Palazón-Fernández, J. L., Arias, A. M., and Sarasquete, C. 2001. Aspects of the reproductive biology of the toadfish, Halobatrachus didactylus (Schneider, 1801) (Pisces: Batrachoi…
