# Supplementary material for: Climate change vulnerability assessment of the main marine commercial fish and invertebrates of Portugal
Source: Sci Rep. 2021 Feb 3;11:2958. doi: 10.1038/s41598-021-82595-5 (PMC7858592; doi:10.1038/s41598-021-82595-5)
Supplement: Supplementary file 4 — Supplementary Information 4. [file 41598_2021_82595_MOESM4_ESM.zip › SI4_ Evaluations/Hexanchus griseus.xlsx]

## Sheet: Hexanchus griseus
Supplementary Information 4. Table SI4-25. Scores obtained by experts' elicitation for the different indicators and overall dimensions of vulnerability and directional effects. Scores are provided for the different regions of Portugal under two scenarios of climate change. All scores are standardized between 0 and 1. Each score represents the average of the scores provided by the different expert…
Hexanchus griseus		NORTH		CENTRE		SOUTH
		North RCP 4.5	North RCP 8.5	Centre RCP 4.5	Centre RCP 8.5	South RCP 4.5	South RCP 8.5
Vulnerability		0.326	0.329	0.409	0.422	0.268	0.275
Vulnerability confidence		0.9738
Exposure		0.087	0.091	0.104	0.116	0.095	0.103
Sensitivity		0.659	0.659	0.659	0.659	0.659	0.659
Adaptive capacity		0.42	0.42	0.353	0.353	0.487	0.487
Exposure	SST	0.115	0.113	0.112	0.114	0.128	0.141
	Currents	0.141	0.148	0.137	0.133	0.143	0.143
	pH	0.146	0.146	0.242	0.268	0.201	0.223
	Salinity	0.062	0.08	0.095	0.158	0.043	0.064
	Events	0	0	0	0	0	0
	Riverflow	0.058	0.056	0.056	0.053	0.064	0.059
	PP	0.09	0.092	0.084	0.087	0.088	0.088
Sensitivity	TL	1	1	1	1	1	1
	Fecundity	1	1	1	1	1	1
	Semelparity	0	0	0	0	0	0
	Egg	0	0	0	0	0	0
	Bertalanffy	1	1	1	1	1	1
	Maturity	0.867	0.867	0.867	0.867	0.867	0.867
	Population growth	1	1	1	1	1	1
	Longevity	1	1	1	1	1	1
	Gonochorism	1	1	1	1	1	1
	Spawning	0.3	0.3	0.3	0.3	0.3	0.3
	PLD	0.5	0.5	0.5	0.5	0.5	0.5
	Latitude range	0	0	0	0	0	0
	Temperature range	0.5	0.5	0.5	0.5	0.5	0.5
	Mobility	0.5	0.5	0.5	0.5	0.5	0.5
	Migrations	0.533	0.533	0.533	0.533	0.533	0.533
	Sociability	1	1	1	1	1	1
	Rep. Strategy	1	1	1	1	1	1
Adaptive capacity	ICES	0.5	0.5	0.5	0.5	0.5	0.5
	Replenishment	0	0	0	0	0	0
	IUCN	1	1	1	1	1	1
	Fisheries	0	0	0	0	0	0
	Pressure	0.6	0.6	0.267	0.267	0.933	0.933
Directional effects		-0.3	-0.3	-0.3	-0.3	-0.3	-0.3
Directional effects confidence		0.8031
Distribution change probability		0.375
Distribution change confidence		1
Quality average	Quality	2.622
Expert’s rationale		Few information is available about the effects of environmental variables on the biology or ecology of this species. Growth is slow and fecundity low, which makes this species particularly vulnerable to climate change and fishing. It can feed on a wide variety of organisms, which gives the species resilience to change. In this regard, expected climate change impact are more or less neutral.
Bibliography
