# Supplementary material for: Climate change vulnerability assessment of the main marine commercial fish and invertebrates of Portugal
Source: Sci Rep. 2021 Feb 3;11:2958. doi: 10.1038/s41598-021-82595-5 (PMC7858592; doi:10.1038/s41598-021-82595-5)
Supplement: Supplementary file 4 — Supplementary Information 4. [file 41598_2021_82595_MOESM4_ESM.zip › SI4_ Evaluations/Homarus gammarus.xlsx]

## Sheet: Homarus gammarus
Supplementary Information 4. Table SI4-26. Scores obtained by experts' elicitation for the different indicators and overall dimensions of vulnerability and directional effects. Scores are provided for the different regions of Portugal under two scenarios of climate change. All scores are standardized between 0 and 1. Each score represents the average of the scores provided by the different expert…
Homarus gammarus		NORTH		CENTRE		SOUTH
		North RCP 4.5	North RCP 8.5	Centre RCP 4.5	Centre RCP 8.5	South RCP 4.5	South RCP 8.5
Vulnerability		0.325	0.334	0.329	0.362	0.346	0.364
Vulnerability confidence		0.9997
Exposure		0.525	0.533	0.542	0.574	0.548	0.567
Sensitivity		0.46	0.46	0.46	0.46	0.471	0.471
Adaptive capacity		0.66	0.66	0.673	0.673	0.673	0.673
Exposure	SST	0.794	0.79	0.762	0.767	0.844	0.881
	Currents	0.56	0.574	0.537	0.529	0.572	0.572
	pH	0.55	0.55	0.722	0.774	0.665	0.707
	Salinity	0.65	0.699	0.715	0.888	0.613	0.669
	Events	0.481	0.481	0.456	0.456	0.495	0.495
	Riverflow	0.058	0.056	0.056	0.053	0.064	0.059
	PP	0.58	0.585	0.546	0.555	0.586	0.585
Sensitivity	TL	0.5	0.5	0.5	0.5	0.5	0.5
	Fecundity	0.3	0.3	0.3	0.3	0.3	0.3
	Semelparity	0	0	0	0	0	0
	Egg	0	0	0	0	0	0
	Bertalanffy	NaN	NaN	NaN	NaN	NaN	NaN
	Maturity	0.5	0.5	0.5	0.5	0.5	0.5
	Population growth	0.5	0.5	0.5	0.5	0.5	0.5
	Longevity	1	1	1	1	1	1
	Gonochorism	0.367	0.367	0.367	0.367	0.533	0.533
	Spawning	0.5	0.5	0.5	0.5	0.5	0.5
	PLD	0.167	0.167	0.167	0.167	0.167	0.167
	Latitude range	1	1	1	1	1	1
	Temperature range	1	1	1	1	1	1
	Mobility	0.5	0.5	0.5	0.5	0.5	0.5
	Migrations	0	0	0	0	0	0
	Sociability	0.667	0.667	0.667	0.667	0.667	0.667
	Rep. Strategy	0.367	0.367	0.367	0.367	0.367	0.367
Adaptive capacity	ICES	0.5	0.5	0.5	0.5	0.5	0.5
	Replenishment	0.367	0.367	0.367	0.367	0.367	0.367
	IUCN	1	1	1	1	1	1
	Fisheries	0.5	0.5	0.5	0.5	0.5	0.5
	Pressure	0.933	0.933	1	1	1	1
Directional effects		-0.5	-0.5	-0.5	-0.5	-0.5	-0.5
Directional effects confidence		0.6096
Distribution change probability		0.333
Distribution change confidence		0.7891
Quality average	Quality	2.678
Expert’s rationale		Hatching of larvae, fecundity and larval survival were higher in experiments simulating high temperatures in European waters (Schmalenbach and Franke, 2010). However, higher environmental temperatures could imply a mismatch of the biology of the species with environmental factors or with planktonic resources for the larvae. Early benthic juvenile lobsters are sensitive, in terms of physiology and…
Bibliography		Arnold, K. E., Findlay, H. S., Spicer, J. I., Daniels, C. L., and Boothroyd, D. 2009. Effect of CO2-related acidification on aspects of the larvaldevelopment of the European lobster, Homarus gammarus (L.). Biogeosciences, 6: 1747–1754. Schmalenbach, I., and Franke, H.-D. 2010. Potential impact of climate warming on the recruitment of an economically and ecologically important species, the Europea…
