# Supplementary material for: Climate change vulnerability assessment of the main marine commercial fish and invertebrates of Portugal
Source: Sci Rep. 2021 Feb 3;11:2958. doi: 10.1038/s41598-021-82595-5 (PMC7858592; doi:10.1038/s41598-021-82595-5)
Supplement: Supplementary file 4 — Supplementary Information 4. [file 41598_2021_82595_MOESM4_ESM.zip › SI4_ Evaluations/Illex coindetii.xlsx]

## Sheet: Illex coindetii
Supplementary Information 4. Table SI4-27. Scores obtained by experts' elicitation for the different indicators and overall dimensions of vulnerability and directional effects. Scores are provided for the different regions of Portugal under two scenarios of climate change. All scores are standardized between 0 and 1. Each score represents the average of the scores provided by the different expert…
Illex coindetii		NORTH		CENTRE		SOUTH
		North RCP 4.5	North RCP 8.5	Centre RCP 4.5	Centre RCP 8.5	South RCP 4.5	South RCP 8.5
Vulnerability		-0.049	-0.042	-0.041	-0.022	-0.034	-0.023
Vulnerability confidence		0.8037
Exposure		0.374	0.38	0.381	0.401	0.388	0.4
Sensitivity		0.418	0.418	0.418	0.418	0.418	0.418
Adaptive capacity		0.84	0.84	0.84	0.84	0.84	0.84
Exposure	SST	0.507	0.503	0.487	0.491	0.541	0.568
	Currents	0.672	0.688	0.644	0.634	0.686	0.686
	pH	0.186	0.187	0.29	0.319	0.248	0.271
	Salinity	0.311	0.342	0.357	0.467	0.285	0.32
	Events	0.204	0.204	0.193	0.193	0.209	0.209
	Riverflow	0.058	0.056	0.056	0.053	0.064	0.059
	PP	0.678	0.684	0.639	0.648	0.686	0.685
Sensitivity	TL	0.667	0.667	0.667	0.667	0.667	0.667
	Fecundity	0	0	0	0	0	0
	Semelparity	0.667	0.667	0.667	0.667	0.667	0.667
	Egg	0.9	0.9	0.9	0.9	0.9	0.9
	Bertalanffy	0.533	0.533	0.533	0.533	0.533	0.533
	Maturity	0	0	0	0	0	0
	Population growth	0	0	0	0	0	0
	Longevity	0	0	0	0	0	0
	Gonochorism	1	1	1	1	1	1
	Spawning	0	0	0	0	0	0
	PLD	0.5	0.5	0.5	0.5	0.5	0.5
	Latitude range	0.5	0.5	0.5	0.5	0.5	0.5
	Temperature range	0.5	0.5	0.5	0.5	0.5	0.5
	Mobility	0.1	0.1	0.1	0.1	0.1	0.1
	Migrations	0.5	0.5	0.5	0.5	0.5	0.5
	Sociability	0.533	0.533	0.533	0.533	0.533	0.533
	Rep. Strategy	0.7	0.7	0.7	0.7	0.7	0.7
Adaptive capacity	ICES	0.5	0.5	0.5	0.5	0.5	0.5
	Replenishment	0.7	0.7	0.7	0.7	0.7	0.7
	IUCN	1	1	1	1	1	1
	Fisheries	1	1	1	1	1	1
	Pressure	1	1	1	1	1	1
Directional effects		0.6	0.6	0.6	0.6	0.6	0.6
Directional effects confidence		0.6061
Distribution change probability		0.575
Distribution change confidence		0.8711
Quality average	Quality	2.711
Expert’s rationale		In the Mediterranean, increasing occurrence and density trends of the species were observed for all life stages in recent years. Phenological shifts seem to occur due to warming temperature. No clear relationships with environmental variables were observerd. There is a lack of knowledge on the effect of environmental variables on the population dynamics of this species.
Bibliography		González, A. F., Castro, B. G., and Guerra, A. 1996. Age and growth of the short-finned squid Illex coindetii in Galician waters (NW Spain) based on statolith analysis. ICES Journal of Marine Science, 53: 802–810. González, A. F, and Guerra, A. 1996. Reproductive biology of the short-finned squid Illex coindetii (cephalopoda, ommastrephidae) of the Northeastern Atlantic. Sarsia, 81: 107–118. Lefk…
