# Supplementary material for: Climate change vulnerability assessment of the main marine commercial fish and invertebrates of Portugal
Source: Sci Rep. 2021 Feb 3;11:2958. doi: 10.1038/s41598-021-82595-5 (PMC7858592; doi:10.1038/s41598-021-82595-5)
Supplement: Supplementary file 4 — Supplementary Information 4. [file 41598_2021_82595_MOESM4_ESM.zip › SI4_ Evaluations/Lepidopus caudatus.xlsx]

## Sheet: Lepidopus caudatus
Supplementary Information 4. Table SI4-28. Scores obtained by experts' elicitation for the different indicators and overall dimensions of vulnerability and directional effects. Scores are provided for the different regions of Portugal under two scenarios of climate change. All scores are standardized between 0 and 1. Each score represents the average of the scores provided by the different expert…
Lepidopus caudatus		NORTH		CENTRE		SOUTH
		North RCP 4.5	North RCP 8.5	Centre RCP 4.5	Centre RCP 8.5	South RCP 4.5	South RCP 8.5
Vulnerability		0.208	0.215	0.232	0.255	0.21	0.223
Vulnerability confidence		0.9999
Exposure		0.386	0.393	0.398	0.421	0.402	0.415
Sensitivity		0.461	0.461	0.461	0.461	0.461	0.461
Adaptive capacity		0.64	0.64	0.627	0.627	0.653	0.653
Exposure	SST	0.507	0.503	0.487	0.491	0.541	0.568
	Currents	0.616	0.631	0.59	0.581	0.629	0.629
	pH	0.287	0.287	0.41	0.445	0.363	0.392
	Salinity	0.401	0.437	0.453	0.579	0.372	0.413
	Events	0.278	0.278	0.263	0.263	0.285	0.285
	Riverflow	0.058	0.056	0.056	0.053	0.064	0.059
	PP	0.555	0.56	0.523	0.532	0.561	0.56
Sensitivity	TL	0.967	0.967	0.967	0.967	0.967	0.967
	Fecundity	0	0	0	0	0	0
	Semelparity	0.133	0.133	0.133	0.133	0.133	0.133
	Egg	1	1	1	1	1	1
	Bertalanffy	0.467	0.467	0.467	0.467	0.467	0.467
	Maturity	0.5	0.5	0.5	0.5	0.5	0.5
	Population growth	0.5	0.5	0.5	0.5	0.5	0.5
	Longevity	0.5	0.5	0.5	0.5	0.5	0.5
	Gonochorism	1	1	1	1	1	1
	Spawning	0.467	0.467	0.467	0.467	0.467	0.467
	PLD	NaN	NaN	NaN	NaN	NaN	NaN
	Latitude range	0	0	0	0	0	0
	Temperature range	1	1	1	1	1	1
	Mobility	0.5	0.5	0.5	0.5	0.5	0.5
	Migrations	0.05	0.05	0.05	0.05	0.05	0.05
	Sociability	0.3	0.3	0.3	0.3	0.3	0.3
	Rep. Strategy	0	0	0	0	0	0
Adaptive capacity	ICES	0.5	0.5	0.5	0.5	0.5	0.5
	Replenishment	0.467	0.467	0.467	0.467	0.467	0.467
	IUCN	1	1	1	1	1	1
	Fisheries	0.5	0.5	0.5	0.5	0.5	0.5
	Pressure	0.733	0.733	0.667	0.667	0.8	0.8
Directional effects		0.3	0.3	0.3	0.3	0.3	0.3
Directional effects confidence		0.6014
Distribution change probability
Distribution change confidence
Quality average	Quality	2.656
Expert’s rationale		There is a general lack of information regarding the species ecology, population trends and threats. As a species inhabiting big depths, the exposure to climate change should be, in principle, low. Temperature increase could be compensated by displacement of the population to different depths or latitudinal shifts. Its ecological niche seems to be broad to allow for adaptation mechanisms.
Bibliography		Dhaker, T., Rimel, B., Wafa, H., and Missaoui, H. 2016. Reproductive biology of the silver scabbard fish Lepidopus caudatus (Euphrasen, 1788) in the East coast of Tunisia. Cahiers de Biologie Marine, 57: 95–101.
