# Supplementary material for: Climate change vulnerability assessment of the main marine commercial fish and invertebrates of Portugal
Source: Sci Rep. 2021 Feb 3;11:2958. doi: 10.1038/s41598-021-82595-5 (PMC7858592; doi:10.1038/s41598-021-82595-5)
Supplement: Supplementary file 4 — Supplementary Information 4. [file 41598_2021_82595_MOESM4_ESM.zip › SI4_ Evaluations/Lithognathus mormyrus.xlsx]

## Sheet: Lithognathus mormyrus
Supplementary Information 4. Table SI4-29. Scores obtained by experts' elicitation for the different indicators and overall dimensions of vulnerability and directional effects. Scores are provided for the different regions of Portugal under two scenarios of climate change. All scores are standardized between 0 and 1. Each score represents the average of the scores provided by the different expert…
Lithognathus mormyrus		NORTH		CENTRE		SOUTH
		North RCP 4.5	North RCP 8.5	Centre RCP 4.5	Centre RCP 8.5	South RCP 4.5	South RCP 8.5
Vulnerability		0.181	0.188	0.2	0.227	0.215	0.23
Vulnerability confidence		0.9969
Exposure		0.488	0.496	0.501	0.527	0.513	0.528
Sensitivity		0.373	0.373	0.373	0.373	0.369	0.369
Adaptive capacity		0.68	0.68	0.673	0.673	0.667	0.667
Exposure	SST	0.638	0.633	0.612	0.616	0.678	0.71
	Currents	0.56	0.574	0.537	0.529	0.572	0.572
	pH	0.408	0.409	0.554	0.597	0.502	0.538
	Salinity	0.515	0.556	0.572	0.719	0.504	0.553
	Events	0.37	0.37	0.351	0.351	0.38	0.38
	Riverflow	0.371	0.367	0.354	0.349	0.39	0.381
	PP	0.555	0.56	0.523	0.532	0.561	0.56
Sensitivity	TL	0.5	0.5	0.5	0.5	0.5	0.5
	Fecundity	0.133	0.133	0.133	0.133	0.133	0.133
	Semelparity	0	0	0	0	0	0
	Egg	1	1	1	1	1	1
	Bertalanffy	0.533	0.533	0.533	0.533	0.533	0.533
	Maturity	0.367	0.367	0.367	0.367	0.333	0.333
	Population growth	0	0	0	0	0	0
	Longevity	0.667	0.667	0.667	0.667	0.667	0.667
	Gonochorism	0.5	0.5	0.5	0.5	0.5	0.5
	Spawning	0.5	0.5	0.5	0.5	0.5	0.5
	PLD	0	0	0	0	0	0
	Latitude range	0.367	0.367	0.367	0.367	0.367	0.367
	Temperature range	0.7	0.7	0.7	0.7	0.667	0.667
	Mobility	0.333	0.333	0.333	0.333	0.333	0.333
	Migrations	0.267	0.267	0.267	0.267	0.267	0.267
	Sociability	0.267	0.267	0.267	0.267	0.267	0.267
	Rep. Strategy	0.2	0.2	0.2	0.2	0.2	0.2
Adaptive capacity	ICES	0.433	0.433	0.433	0.433	0.433	0.433
	Replenishment	0.767	0.767	0.767	0.767	0.767	0.767
	IUCN	1	1	1	1	1	1
	Fisheries	0.5	0.5	0.467	0.467	0.5	0.5
	Pressure	0.7	0.7	0.7	0.7	0.633	0.633
Directional effects		-0.133	-0.133	-0.133	-0.133	-0.133	-0.133
Directional effects confidence		0.6771
Distribution change probability		0.75
Distribution change confidence		0.9998
Quality average	Quality	2.9
Expert’s rationale		This species shows great flexibility of habitat preferences and is very widespread in European waters. Expected climate change variations for the near future in Portugal are likely going to have a neutral effect on the distribution and production of this species – which is a fast living and high fecundity species.
Bibliography		Alssalam, E. F. A., Ali, S. M., El Sayed El Mor, M. E. S., Ali, R. A. S., and Al Fergani, E. S. 2016. Reproductive biology of the striped seabream Lithognathus mormyrus (Linnaeus, 1758) from Al Haneah Fishing Site, Mediterranean Sea, Eastern Libya. Journal of Life Sciences, 10: 171–181.
