# Supplementary material for: Climate change vulnerability assessment of the main marine commercial fish and invertebrates of Portugal
Source: Sci Rep. 2021 Feb 3;11:2958. doi: 10.1038/s41598-021-82595-5 (PMC7858592; doi:10.1038/s41598-021-82595-5)
Supplement: Supplementary file 4 — Supplementary Information 4. [file 41598_2021_82595_MOESM4_ESM.zip › SI4_ Evaluations/Loligo vulgaris.xlsx]

## Sheet: Loligo vulgaris
Supplementary Information 4. Table SI4-30. Scores obtained by experts' elicitation for the different indicators and overall dimensions of vulnerability and directional effects. Scores are provided for the different regions of Portugal under two scenarios of climate change. All scores are standardized between 0 and 1. Each score represents the average of the scores provided by the different expert…
Loligo vulgaris		NORTH		CENTRE		SOUTH
		North RCP 4.5	North RCP 8.5	Centre RCP 4.5	Centre RCP 8.5	South RCP 4.5	South RCP 8.5
Vulnerability		0.377	0.386	0.331	0.361	0.352	0.369
Vulnerability confidence		0.9888
Exposure		0.503	0.512	0.517	0.547	0.524	0.542
Sensitivity		0.461	0.461	0.461	0.461	0.461	0.461
Adaptive capacity		0.587	0.587	0.647	0.647	0.633	0.633
Exposure	SST	0.794	0.79	0.762	0.767	0.844	0.881
	Currents	0.588	0.602	0.564	0.555	0.6	0.6
	pH	0.429	0.429	0.578	0.622	0.526	0.562
	Salinity	0.605	0.651	0.668	0.832	0.57	0.623
	Events	0.444	0.444	0.421	0.421	0.457	0.457
	Riverflow	0.058	0.056	0.056	0.053	0.064	0.059
	PP	0.605	0.61	0.569	0.578	0.611	0.61
Sensitivity	TL	0.933	0.933	0.933	0.933	0.933	0.933
	Fecundity	0.667	0.667	0.667	0.667	0.667	0.667
	Semelparity	0.9	0.9	0.9	0.9	0.9	0.9
	Egg	0.667	0.667	0.667	0.667	0.667	0.667
	Bertalanffy	0	0	0	0	0	0
	Maturity	0	0	0	0	0	0
	Population growth	0.467	0.467	0.467	0.467	0.467	0.467
	Longevity	0	0	0	0	0	0
	Gonochorism	1	1	1	1	1	1
	Spawning	0.267	0.267	0.267	0.267	0.267	0.267
	PLD	0.067	0.067	0.067	0.067	0.067	0.067
	Latitude range	0	0	0	0	0	0
	Temperature range	0.533	0.533	0.533	0.533	0.533	0.533
	Mobility	0.367	0.367	0.367	0.367	0.367	0.367
	Migrations	0.5	0.5	0.5	0.5	0.5	0.5
	Sociability	0.6	0.6	0.6	0.6	0.6	0.6
	Rep. Strategy	0.867	0.867	0.867	0.867	0.867	0.867
Adaptive capacity	ICES	0.5	0.5	0.5	0.5	0.5	0.5
	Replenishment	0.5	0.5	0.5	0.5	0.5	0.5
	IUCN	0.5	0.5	0.5	0.5	0.5	0.5
	Fisheries	1	1	1	1	1	1
	Pressure	0.433	0.433	0.733	0.733	0.667	0.667
Directional effects		0.2	0.2	0.2	0.2	0.2	0.2
Directional effects confidence		0.5015
Distribution change probability		0.692
Distribution change confidence		0.6624
Quality average	Quality	2.733
Expert’s rationale		Ocean acidification (pH 7.5) and summer warming (19°C) led to a significant drop in the survival rates of summer embryos (47%, P<0.05). Besides pronounced premature hatching, a higher percentage of abnormalities was found in summer embryos exposed to future warming and lower pH (P<0.05). Upper thermal tolerance limits were positively influenced by acclimation temperature, and such thresholds were…
Bibliography		Pecl, G. T., and Jackson, G. D. 2008. The potential impacts of climate change on inshore squid: biology, ecology and fisheries. Reviews in Fish Biology and Fisheries, 18: 373–385. Rosa, R., Trübenbach, K., Pimentel, M. S., Boavida-Portugal, J., Faleiro, F., Baptista, M., Dionísio, G. et al. 2014. Differential impacts of ocean acidification and warming on winter and summer progeny of a coastal squ…
