# Supplementary material for: Climate change vulnerability assessment of the main marine commercial fish and invertebrates of Portugal
Source: Sci Rep. 2021 Feb 3;11:2958. doi: 10.1038/s41598-021-82595-5 (PMC7858592; doi:10.1038/s41598-021-82595-5)
Supplement: Supplementary file 4 — Supplementary Information 4. [file 41598_2021_82595_MOESM4_ESM.zip › SI4_ Evaluations/Lophius piscatorius.xlsx]

## Sheet: Lophius piscatorius
Supplementary Information 4. Table SI4-31. Scores obtained by experts' elicitation for the different indicators and overall dimensions of vulnerability and directional effects. Scores are provided for the different regions of Portugal under two scenarios of climate change. All scores are standardized between 0 and 1. Each score represents the average of the scores provided by the different expert…
Lophius piscatorius		NORTH		CENTRE		SOUTH
		North RCP 4.5	North RCP 8.5	Centre RCP 4.5	Centre RCP 8.5	South RCP 4.5	South RCP 8.5
Vulnerability		0.229	0.235	0.296	0.315	0.314	0.325
Vulnerability confidence		0.9758
Exposure		0.309	0.315	0.316	0.335	0.321	0.332
Sensitivity		0.567	0.567	0.567	0.567	0.567	0.567
Adaptive capacity		0.647	0.647	0.587	0.587	0.573	0.573
Exposure	SST	0.507	0.503	0.487	0.491	0.541	0.568
	Currents	0.56	0.574	0.537	0.529	0.572	0.572
	pH	0.106	0.106	0.193	0.217	0.155	0.175
	Salinity	0.288	0.318	0.333	0.439	0.263	0.297
	Events	0.185	0.185	0.175	0.175	0.19	0.19
	Riverflow	0.058	0.056	0.056	0.053	0.064	0.059
	PP	0.457	0.462	0.431	0.438	0.462	0.461
Sensitivity	TL	1	1	1	1	1	1
	Fecundity	0	0	0	0	0	0
	Semelparity	0	0	0	0	0	0
	Egg	0.7	0.7	0.7	0.7	0.7	0.7
	Bertalanffy	0.767	0.767	0.767	0.767	0.767	0.767
	Maturity	0.8	0.8	0.8	0.8	0.8	0.8
	Population growth	0.5	0.5	0.5	0.5	0.5	0.5
	Longevity	1	1	1	1	1	1
	Gonochorism	1	1	1	1	1	1
	Spawning	0.5	0.5	0.5	0.5	0.5	0.5
	PLD	0	0	0	0	0	0
	Latitude range	0.633	0.633	0.633	0.633	0.633	0.633
	Temperature range	0.667	0.667	0.667	0.667	0.667	0.667
	Mobility	0.5	0.5	0.5	0.5	0.5	0.5
	Migrations	0.233	0.233	0.233	0.233	0.233	0.233
	Sociability	0.967	0.967	0.967	0.967	0.967	0.967
	Rep. Strategy	0.367	0.367	0.367	0.367	0.367	0.367
Adaptive capacity	ICES	1	1	1	1	1	1
	Replenishment	0.267	0.267	0.267	0.267	0.267	0.267
	IUCN	1	1	1	1	1	1
	Fisheries	0.167	0.167	0.167	0.167	0.167	0.167
	Pressure	0.8	0.8	0.5	0.5	0.433	0.433
Directional effects		-0.2	-0.2	-0.3	-0.3	-0.3	-0.3
Directional effects confidence		0.5197
Distribution change probability		0.558
Distribution change confidence		0.5394
Quality average	Quality	2.767
Expert’s rationale		There is latitudinal shift in the distribution range, however, as this species occurs Northwards from Mauritania, no significant change is expected for Portuguese waters. Few works relate the relationship between environmnetal variables and population dynamics for this species in Portuguese latitudes. Most of the studies relate to the Northern limit of occurrence. Important movements between spaw…
Bibliography		Velasco, F., Landa, J., Barrado, J., and Blanco, M. 2008. Distribution, abundance, and growth of anglerfish (Lophius piscatorius) on the Porcupine Bank (west of Ireland). ICES Journal of Marine Science, 65: 1316–1325. Afonso-Dias, I. P., and Hislop, J. R. G. 1996. The reproduction of anglerfish Lophius piscatorius Linnaeus from the north‐west coast of Scotland. Journal of Fish Biology, 49: 18–39.…
