# Supplementary material for: Climate change vulnerability assessment of the main marine commercial fish and invertebrates of Portugal
Source: Sci Rep. 2021 Feb 3;11:2958. doi: 10.1038/s41598-021-82595-5 (PMC7858592; doi:10.1038/s41598-021-82595-5)
Supplement: Supplementary file 4 — Supplementary Information 4. [file 41598_2021_82595_MOESM4_ESM.zip › SI4_ Evaluations/Macroramphosus scolopax.xlsx]

## Sheet: Macroramphosus scolopax
Supplementary Information 4. Table SI4-32. Scores obtained by experts' elicitation for the different indicators and overall dimensions of vulnerability and directional effects. Scores are provided for the different regions of Portugal under two scenarios of climate change. All scores are standardized between 0 and 1. Each score represents the average of the scores provided by the different expert…
Macroramphosus scolopax		NORTH		CENTRE		SOUTH
		North RCP 4.5	North RCP 8.5	Centre RCP 4.5	Centre RCP 8.5	South RCP 4.5	South RCP 8.5
Vulnerability		-0.055	-0.048	-0.097	-0.075	-0.053	-0.04
Vulnerability confidence		0.696
Exposure		0.366	0.373	0.377	0.4	0.381	0.394
Sensitivity		0.359	0.359	0.359	0.359	0.359	0.359
Adaptive capacity		0.78	0.78	0.833	0.833	0.793	0.793
Exposure	SST	0.507	0.503	0.487	0.491	0.541	0.568
	Currents	0.616	0.631	0.59	0.581	0.629	0.629
	pH	0.247	0.247	0.362	0.394	0.317	0.344
	Salinity	0.401	0.437	0.453	0.579	0.372	0.413
	Events	0.278	0.278	0.263	0.263	0.285	0.285
	Riverflow	0.058	0.056	0.056	0.053	0.064	0.059
	PP	0.457	0.462	0.431	0.438	0.462	0.461
Sensitivity	TL	0.5	0.5	0.5	0.5	0.5	0.5
	Fecundity	0.067	0.067	0.067	0.067	0.067	0.067
	Semelparity	0.233	0.233	0.233	0.233	0.233	0.233
	Egg	1	1	1	1	1	1
	Bertalanffy	0	0	0	0	0	0
	Maturity	0.25	0.25	0.25	0.25	0.25	0.25
	Population growth	0.1	0.1	0.1	0.1	0.1	0.1
	Longevity	0.5	0.5	0.5	0.5	0.5	0.5
	Gonochorism	1	1	1	1	1	1
	Spawning	0.567	0.567	0.567	0.567	0.567	0.567
	PLD	0.15	0.15	0.15	0.15	0.15	0.15
	Latitude range	0	0	0	0	0	0
	Temperature range	0.5	0.5	0.5	0.5	0.5	0.5
	Mobility	0.3	0.3	0.3	0.3	0.3	0.3
	Migrations	0.167	0.167	0.167	0.167	0.167	0.167
	Sociability	0.267	0.267	0.267	0.267	0.267	0.267
	Rep. Strategy	0.5	0.5	0.5	0.5	0.5	0.5
Adaptive capacity	ICES	0.5	0.5	0.5	0.5	0.5	0.5
	Replenishment	0.833	0.833	0.833	0.833	0.833	0.833
	IUCN	1	1	1	1	1	1
	Fisheries	1	1	1	1	1	1
	Pressure	0.567	0.567	0.833	0.833	0.633	0.633
Directional effects		0	0	0	0	0	0
Directional effects confidence		1
Distribution change probability		0.762
Distribution change confidence		0.9998
Quality average	Quality	2.522
Expert’s rationale		Macroramphosus scolopax is distributed globally in tropical and temperate coastal waters. It is a benthopelagic species, inhabiting sandy and muddy botoms and being absent from coastal areas. In this regard, its exposure to environmental change is not very high. Information on its fecundity and life cycle is scarce. Snipefish (8-17 cm) were regularly found off Portugal, occasionally in large conc…
Bibliography		Marques, V., Chaves, C., Morais, A., Cardador, F., and Stratoudakis, Y. 2009. Distribution and abundance of snipefish (Macroramphosus spp.) off Portugal (1998-2003). Scientia Marina, 69: 563–576.
