# Supplementary material for: Climate change vulnerability assessment of the main marine commercial fish and invertebrates of Portugal
Source: Sci Rep. 2021 Feb 3;11:2958. doi: 10.1038/s41598-021-82595-5 (PMC7858592; doi:10.1038/s41598-021-82595-5)
Supplement: Supplementary file 4 — Supplementary Information 4. [file 41598_2021_82595_MOESM4_ESM.zip › SI4_ Evaluations/Maja squinado.xlsx]

## Sheet: Maja squinado
Supplementary Information 4. Table SI4-33. Scores obtained by experts' elicitation for the different indicators and overall dimensions of vulnerability and directional effects. Scores are provided for the different regions of Portugal under two scenarios of climate change. All scores are standardized between 0 and 1. Each score represents the average of the scores provided by the different expert…
Maja squinado		NORTH		CENTRE		SOUTH
		North RCP 4.5	North RCP 8.5	Centre RCP 4.5	Centre RCP 8.5	South RCP 4.5	South RCP 8.5
Vulnerability		0.239	0.247	0.259	0.291	0.263	0.281
Vulnerability confidence		0.827
Exposure		0.515	0.524	0.535	0.568	0.539	0.558
Sensitivity		0.483	0.483	0.483	0.483	0.483	0.483
Adaptive capacity		0.76	0.76	0.76	0.76	0.76	0.76
Exposure	SST	0.716	0.711	0.687	0.691	0.761	0.795
	Currents	0.56	0.574	0.537	0.529	0.572	0.572
	pH	0.61	0.61	0.794	0.85	0.734	0.78
	Salinity	0.65	0.699	0.715	0.888	0.613	0.669
	Events	0.481	0.481	0.456	0.456	0.495	0.495
	Riverflow	0.058	0.056	0.056	0.053	0.064	0.059
	PP	0.531	0.536	0.5	0.508	0.536	0.536
Sensitivity	TL	0.067	0.067	0.067	0.067	0.067	0.067
	Fecundity	0.167	0.167	0.167	0.167	0.167	0.167
	Semelparity	0.133	0.133	0.133	0.133	0.133	0.133
	Egg	0	0	0	0	0	0
	Bertalanffy	0.55	0.55	0.55	0.55	0.55	0.55
	Maturity	0.333	0.333	0.333	0.333	0.333	0.333
	Population growth	0.5	0.5	0.5	0.5	0.5	0.5
	Longevity	0.5	0.5	0.5	0.5	0.5	0.5
	Gonochorism	1	1	1	1	1	1
	Spawning	0.5	0.5	0.5	0.5	0.5	0.5
	PLD	0.5	0.5	0.5	0.5	0.5	0.5
	Latitude range	1	1	1	1	1	1
	Temperature range	0.5	0.5	0.5	0.5	0.5	0.5
	Mobility	0.5	0.5	0.5	0.5	0.5	0.5
	Migrations	0.5	0.5	0.5	0.5	0.5	0.5
	Sociability	0.667	0.667	0.667	0.667	0.667	0.667
	Rep. Strategy	0.8	0.8	0.8	0.8	0.8	0.8
Adaptive capacity	ICES	0.5	0.5	0.5	0.5	0.5	0.5
	Replenishment	0.8	0.8	0.8	0.8	0.8	0.8
	IUCN	0.5	0.5	0.5	0.5	0.5	0.5
	Fisheries	1	1	1	1	1	1
	Pressure	1	1	1	1	1	1
Directional effects		-0.3	-0.3	-0.4	-0.4	-0.5	-0.5
Directional effects confidence		0.794
Distribution change probability		0.125
Distribution change confidence		1
Quality average	Quality	2.544
Expert’s rationale		This species could expand to north its range of distribution due to climate change, as having a narrow thermal range of tolerance and the expected increase in temperature causing limited capacity for ventilation and circulation may cause insufficient oxygen supply. Its larval phase consists on only two zoeae, being shorter than other decapods – so its dispersive potential is lower.
Bibliography		González-Gurriarán, E., Freire, J., and Bernárdez, C. 2002. Migratory patterns of female spider crabs Maja Squinado detected using electronic tags and telemetry. Journal of Crustacean Biology, 22: 91–97. Verísimo, P., Bernárdez, C., González-Gurriarán, E., Freire, J., Muiño, R., and Fernández, L. 2011. Changes between consecutive broods in the fecundity of the spider crab, Maja brachydactyla. ICE…
