# Supplementary material for: Climate change vulnerability assessment of the main marine commercial fish and invertebrates of Portugal
Source: Sci Rep. 2021 Feb 3;11:2958. doi: 10.1038/s41598-021-82595-5 (PMC7858592; doi:10.1038/s41598-021-82595-5)
Supplement: Supplementary file 4 — Supplementary Information 4. [file 41598_2021_82595_MOESM4_ESM.zip › SI4_ Evaluations/Merluccius merluccius.xlsx]

## Sheet: Merluccius merluccius
Supplementary Information 4. Table SI4-34. Scores obtained by experts' elicitation for the different indicators and overall dimensions of vulnerability and directional effects. Scores are provided for the different regions of Portugal under two scenarios of climate change. All scores are standardized between 0 and 1. Each score represents the average of the scores provided by the different expert…
Merluccius merluccius		NORTH		CENTRE		SOUTH
		North RCP 4.5	North RCP 8.5	Centre RCP 4.5	Centre RCP 8.5	South RCP 4.5	South RCP 8.5
Vulnerability		0.249	0.256	0.254	0.275	0.245	0.257
Vulnerability confidence		0.9987
Exposure		0.359	0.366	0.371	0.392	0.376	0.388
Sensitivity		0.49	0.49	0.49	0.49	0.482	0.482
Adaptive capacity		0.6	0.6	0.607	0.607	0.613	0.613
Exposure	SST	0.507	0.503	0.487	0.491	0.541	0.568
	Currents	0.644	0.659	0.617	0.608	0.657	0.657
	pH	0.186	0.187	0.29	0.319	0.248	0.271
	Salinity	0.333	0.365	0.405	0.523	0.328	0.367
	Events	0.278	0.278	0.263	0.263	0.285	0.285
	Riverflow	0.058	0.056	0.056	0.053	0.064	0.059
	PP	0.506	0.511	0.477	0.485	0.511	0.511
Sensitivity	TL	1	1	1	1	1	1
	Fecundity	0.033	0.033	0.033	0.033	0	0
	Semelparity	0	0	0	0	0	0
	Egg	1	1	1	1	1	1
	Bertalanffy	1	1	1	1	0.967	0.967
	Maturity	0.5	0.5	0.5	0.5	0.5	0.5
	Population growth	0.067	0.067	0.067	0.067	0.033	0.033
	Longevity	1	1	1	1	1	1
	Gonochorism	1	1	1	1	1	1
	Spawning	0.533	0.533	0.533	0.533	0.533	0.533
	PLD	0	0	0	0	0	0
	Latitude range	0.533	0.533	0.533	0.533	0.5	0.5
	Temperature range	0.933	0.933	0.933	0.933	0.933	0.933
	Mobility	0.433	0.433	0.433	0.433	0.433	0.433
	Migrations	0.2	0.2	0.2	0.2	0.2	0.2
	Sociability	0.033	0.033	0.033	0.033	0.033	0.033
	Rep. Strategy	0.067	0.067	0.067	0.067	0.067	0.067
Adaptive capacity	ICES	0.833	0.833	0.8	0.8	0.8	0.8
	Replenishment	0.6	0.6	0.6	0.6	0.633	0.633
	IUCN	1	1	1	1	1	1
	Fisheries	0.433	0.433	0.467	0.467	0.467	0.467
	Pressure	0.133	0.133	0.167	0.167	0.167	0.167
Directional effects		-0.333	-0.333	-0.333	-0.333	-0.267	-0.267
Directional effects confidence		0.8074
Distribution change probability		0.742
Distribution change confidence		1
Quality average	Quality	2.911
Expert’s rationale		Fisheries of juveniles still exist for this species. The range of distribution is expanding in the Northeast Atlantic, although at a regional scale population could be declining. Standing stock biomass assessment also report increase in the last 5 years. This is a species with high commercial value, captured in part by trawling (~33% of Portuguese landings). Plankton productivity could be relevan…
Bibliography		Maravelias, C. D., Tsitsika, E. V., and Papaconstantinou, C. 2007. Environmental influences on the spatial distribution of European hake (Merluccius merluccius) and red mullet (Mullus barbatus) in the Mediterranean. Ecological Research, 22: 678–685. Sánchez, F., and Gil, J. 2000. Hydrographic mesoscale structures and Poleward Current as a determinant of hake (Merluccius merluccius) recruitment in…
