# Supplementary material for: Climate change vulnerability assessment of the main marine commercial fish and invertebrates of Portugal
Source: Sci Rep. 2021 Feb 3;11:2958. doi: 10.1038/s41598-021-82595-5 (PMC7858592; doi:10.1038/s41598-021-82595-5)
Supplement: Supplementary file 4 — Supplementary Information 4. [file 41598_2021_82595_MOESM4_ESM.zip › SI4_ Evaluations/Microchirus azevia.xlsx]

## Sheet: Microchirus azevia
Supplementary Information 4. Table SI4-35. Scores obtained by experts' elicitation for the different indicators and overall dimensions of vulnerability and directional effects. Scores are provided for the different regions of Portugal under two scenarios of climate change. All scores are standardized between 0 and 1. Each score represents the average of the scores provided by the different expert…
Microchirus azevia		NORTH		CENTRE		SOUTH
		North RCP 4.5	North RCP 8.5	Centre RCP 4.5	Centre RCP 8.5	South RCP 4.5	South RCP 8.5
Vulnerability		0.249	0.256	0.206	0.229	0.239	0.252
Vulnerability confidence		0.9803
Exposure		0.412	0.419	0.423	0.446	0.429	0.442
Sensitivity		0.523	0.523	0.523	0.523	0.523	0.523
Adaptive capacity		0.687	0.687	0.74	0.74	0.713	0.713
Exposure	SST	0.559	0.555	0.537	0.541	0.596	0.625
	Currents	0.56	0.574	0.537	0.529	0.572	0.572
	pH	0.267	0.267	0.386	0.42	0.34	0.368
	Salinity	0.447	0.485	0.501	0.635	0.416	0.46
	Events	0.315	0.315	0.298	0.298	0.323	0.323
	Riverflow	0.282	0.278	0.269	0.264	0.297	0.289
	PP	0.457	0.462	0.431	0.438	0.462	0.461
Sensitivity	TL	0.5	0.5	0.5	0.5	0.5	0.5
	Fecundity	0.2	0.2	0.2	0.2	0.2	0.2
	Semelparity	0	0	0	0	0	0
	Egg	1	1	1	1	1	1
	Bertalanffy	0.5	0.5	0.5	0.5	0.5	0.5
	Maturity	0.467	0.467	0.467	0.467	0.467	0.467
	Population growth	NaN	NaN	NaN	NaN	NaN	NaN
	Longevity	0.5	0.5	0.5	0.5	0.5	0.5
	Gonochorism	1	1	1	1	1	1
	Spawning	0.5	0.5	0.5	0.5	0.5	0.5
	PLD	0	0	0	0	0	0
	Latitude range	0.967	0.967	0.967	0.967	0.967	0.967
	Temperature range	1	1	1	1	1	1
	Mobility	0.5	0.5	0.5	0.5	0.5	0.5
	Migrations	0.333	0.333	0.333	0.333	0.333	0.333
	Sociability	0.833	0.833	0.833	0.833	0.833	0.833
	Rep. Strategy	0.067	0.067	0.067	0.067	0.067	0.067
Adaptive capacity	ICES	0.5	0.5	0.5	0.5	0.5	0.5
	Replenishment	0.533	0.533	0.533	0.533	0.533	0.533
	IUCN	1	1	1	1	1	1
	Fisheries	0.667	0.667	0.667	0.667	0.667	0.667
	Pressure	0.733	0.733	1	1	0.867	0.867
Directional effects		-0.1	-0.1	-0.1	-0.1	-0.2	-0.2
Directional effects confidence		0.4799
Distribution change probability		0.633
Distribution change confidence		0.9261
Quality average	Quality	2.689
Expert’s rationale		Portugal is at the northern extreme of the range of occurrence of this species. In this regard, a northwards displacement of the population due to climate change should not affect the Portuguese stock negatively. The species has high mobility and is associated to sand or muddy bottoms, so it should not be very exposed to environmental change. The species fecundity and growth are relatively high, …
Bibliography		Boufersaoui, S., and Handjar, H. 2019. Population fecundity of seven fishes from Algerian coastal waters (South-Western Mediterranean Sea). Frontiers in Marine Sciences. Conference Abstract: XVI European Congress of Ichthyology. doi: 10.3389/conf.fmars.2019.07.00013
