# Supplementary material for: Climate change vulnerability assessment of the main marine commercial fish and invertebrates of Portugal
Source: Sci Rep. 2021 Feb 3;11:2958. doi: 10.1038/s41598-021-82595-5 (PMC7858592; doi:10.1038/s41598-021-82595-5)
Supplement: Supplementary file 4 — Supplementary Information 4. [file 41598_2021_82595_MOESM4_ESM.zip › SI4_ Evaluations/Micromesistius poutassou.xlsx]

## Sheet: Micromesistius poutassou
Supplementary Information 4. Table SI4-36. Scores obtained by experts' elicitation for the different indicators and overall dimensions of vulnerability and directional effects. Scores are provided for the different regions of Portugal under two scenarios of climate change. All scores are standardized between 0 and 1. Each score represents the average of the scores provided by the different expert…
Micromesistius poutassou		NORTH		CENTRE		SOUTH
		North RCP 4.5	North RCP 8.5	Centre RCP 4.5	Centre RCP 8.5	South RCP 4.5	South RCP 8.5
Vulnerability		0.194	0.202	0.178	0.202	0.182	0.195
Vulnerability confidence		0.9237
Exposure		0.381	0.388	0.392	0.416	0.396	0.409
Sensitivity		0.493	0.493	0.493	0.493	0.493	0.493
Adaptive capacity		0.68	0.68	0.707	0.707	0.707	0.707
Exposure	SST	0.507	0.503	0.487	0.491	0.541	0.568
	Currents	0.728	0.744	0.697	0.687	0.743	0.743
	pH	0.247	0.247	0.362	0.394	0.317	0.344
	Salinity	0.447	0.485	0.501	0.635	0.416	0.46
	Events	0.222	0.222	0.211	0.211	0.228	0.228
	Riverflow	0.058	0.056	0.056	0.053	0.064	0.059
	PP	0.457	0.462	0.431	0.438	0.462	0.461
Sensitivity	TL	0.533	0.533	0.533	0.533	0.533	0.533
	Fecundity	0.233	0.233	0.233	0.233	0.233	0.233
	Semelparity	0	0	0	0	0	0
	Egg	1	1	1	1	1	1
	Bertalanffy	0.167	0.167	0.167	0.167	0.167	0.167
	Maturity	0.5	0.5	0.5	0.5	0.5	0.5
	Population growth	0.4	0.4	0.4	0.4	0.4	0.4
	Longevity	0.9	0.9	0.9	0.9	0.9	0.9
	Gonochorism	1	1	1	1	1	1
	Spawning	0.767	0.767	0.767	0.767	0.767	0.767
	PLD	0.45	0.45	0.45	0.45	0.45	0.45
	Latitude range	0.5	0.5	0.5	0.5	0.5	0.5
	Temperature range	0.533	0.533	0.533	0.533	0.533	0.533
	Mobility	0.4	0.4	0.4	0.4	0.4	0.4
	Migrations	0.733	0.733	0.733	0.733	0.733	0.733
	Sociability	0.133	0.133	0.133	0.133	0.133	0.133
	Rep. Strategy	0.133	0.133	0.133	0.133	0.133	0.133
Adaptive capacity	ICES	0.933	0.933	0.933	0.933	0.933	0.933
	Replenishment	0.733	0.733	0.733	0.733	0.733	0.733
	IUCN	1	1	1	1	1	1
	Fisheries	0.667	0.667	0.667	0.667	0.667	0.667
	Pressure	0.067	0.067	0.2	0.2	0.2	0.2
Directional effects		-0.267	-0.267	-0.333	-0.333	-0.533	-0.533
Directional effects confidence		0.796
Distribution change probability		0.546
Distribution change confidence		1
Quality average	Quality	2.811
Expert’s rationale		The southern limit of the distribution range of this species coincides, more or less, with Portugal. So any displacement northwards of the stock could eventually decrease its stock, specially in the southern regions. The temperature tolerance for embryonic development has been found to be narrow (Coombs and Hiby, 1979), which could affect the spawning and nursery areas located mainly in the Briti…
Bibliography		Coombs S. H. and Hiby A. R. 1979.) The development of the eggs and early larvae of blue whiting, Micromesistius poutassou and the effect of temperature on development. Journal of Fish Biology, 14: 111–123. ICES. 2013. Report of the ICES Advisory Committee 2012. ICES Advice, 2013. Book 9. 185 pp. Hátún, H., Payne, M. R., and Jacobsen, J. A. 2009. The North Atlantic subpolar gyre regulates the spaw…
