# Supplementary material for: Climate change vulnerability assessment of the main marine commercial fish and invertebrates of Portugal
Source: Sci Rep. 2021 Feb 3;11:2958. doi: 10.1038/s41598-021-82595-5 (PMC7858592; doi:10.1038/s41598-021-82595-5)
Supplement: Supplementary file 4 — Supplementary Information 4. [file 41598_2021_82595_MOESM4_ESM.zip › SI4_ Evaluations/Mullus surmuletus.xlsx]

## Sheet: Mullus surmuletus
Supplementary Information 4. Table SI4-37. Scores obtained by experts' elicitation for the different indicators and overall dimensions of vulnerability and directional effects. Scores are provided for the different regions of Portugal under two scenarios of climate change. All scores are standardized between 0 and 1. Each score represents the average of the scores provided by the different expert…
Mullus surmuletus		NORTH		CENTRE		SOUTH
		North RCP 4.5	North RCP 8.5	Centre RCP 4.5	Centre RCP 8.5	South RCP 4.5	South RCP 8.5
Vulnerability		0.234	0.242	0.183	0.211	0.214	0.23
Vulnerability confidence		0.986
Exposure		0.446	0.454	0.461	0.489	0.466	0.482
Sensitivity		0.441	0.441	0.441	0.441	0.441	0.441
Adaptive capacity		0.653	0.653	0.72	0.72	0.693	0.693
Exposure	SST	0.664	0.659	0.637	0.641	0.706	0.738
	Currents	0.588	0.602	0.564	0.555	0.6	0.6
	pH	0.429	0.429	0.578	0.622	0.526	0.562
	Salinity	0.537	0.58	0.596	0.747	0.504	0.553
	Events	0.389	0.389	0.368	0.368	0.4	0.4
	Riverflow	0.058	0.056	0.056	0.053	0.064	0.059
	PP	0.457	0.462	0.431	0.438	0.462	0.461
Sensitivity	TL	0.5	0.5	0.5	0.5	0.5	0.5
	Fecundity	0.233	0.233	0.233	0.233	0.233	0.233
	Semelparity	0	0	0	0	0	0
	Egg	1	1	1	1	1	1
	Bertalanffy	0	0	0	0	0	0
	Maturity	0	0	0	0	0	0
	Population growth	0	0	0	0	0	0
	Longevity	0.967	0.967	0.967	0.967	0.967	0.967
	Gonochorism	1	1	1	1	1	1
	Spawning	0.5	0.5	0.5	0.5	0.5	0.5
	PLD	0	0	0	0	0	0
	Latitude range	0.567	0.567	0.567	0.567	0.567	0.567
	Temperature range	0.967	0.967	0.967	0.967	0.967	0.967
	Mobility	0.5	0.5	0.5	0.5	0.5	0.5
	Migrations	0.3	0.3	0.3	0.3	0.3	0.3
	Sociability	0.933	0.933	0.933	0.933	0.933	0.933
	Rep. Strategy	0.033	0.033	0.033	0.033	0.033	0.033
Adaptive capacity	ICES	1	1	1	1	1	1
	Replenishment	0.867	0.867	0.867	0.867	0.867	0.867
	IUCN	0.5	0.5	0.5	0.5	0.5	0.5
	Fisheries	0.5	0.5	0.5	0.5	0.5	0.5
	Pressure	0.4	0.4	0.733	0.733	0.6	0.6
Directional effects		-0.333	-0.333	-0.267	-0.267	-0.267	-0.267
Directional effects confidence		0.8906
Distribution change probability		0.725
Distribution change confidence		1
Quality average	Quality	2.911
Expert’s rationale		The species diet is wide and flexible. Juveniles are usually associate to coastal waters, which could increase the level of exposure to climate change impact.
Bibliography		Amin, A. M., Madkour, F. F., El-Regal, M. A., and Moustafa, A. A. 2016. Reproductive biology of Mullus surmuletus (Linnaeus, 1758) from the Egyptian Mediterranean Sea (Port Said). International Journal of Environmental Science and Engineering, 7: 1–10.
