# Supplementary material for: Climate change vulnerability assessment of the main marine commercial fish and invertebrates of Portugal
Source: Sci Rep. 2021 Feb 3;11:2958. doi: 10.1038/s41598-021-82595-5 (PMC7858592; doi:10.1038/s41598-021-82595-5)
Supplement: Supplementary file 4 — Supplementary Information 4. [file 41598_2021_82595_MOESM4_ESM.zip › SI4_ Evaluations/Mytilus galloprovincialis.xlsx]

## Sheet: Mullus surmuletus
Supplementary Information 4. Table SI4-38. Scores obtained by experts' elicitation for the different indicators and overall dimensions of vulnerability and directional effects. Scores are provided for the different regions of Portugal under two scenarios of climate change. All scores are standardized between 0 and 1. Each score represents the average of the scores provided by the different expert…
Mytilus galloprovincialis		NORTH		CENTRE		SOUTH
		North RCP 4.5	North RCP 8.5	Centre RCP 4.5	Centre RCP 8.5	South RCP 4.5	South RCP 8.5
Vulnerability		0.005	0.014	0.101	0.137	0.11	0.131
Vulnerability confidence		0.8823
Exposure		0.589	0.598	0.622	0.658	0.631	0.651
Sensitivity		0.316	0.316	0.329	0.329	0.329	0.329
Adaptive capacity		0.9	0.9	0.85	0.85	0.85	0.85
Exposure	SST	0.899	0.894	0.862	0.867	0.954	0.994
	Currents	0.56	0.574	0.537	0.529	0.572	0.572
	pH	0.63	0.631	0.818	0.875	0.757	0.804
	Salinity	0.741	0.794	0.811	1	0.701	0.763
	Events	0.555	0.555	0.526	0.526	0.571	0.571
	Riverflow	0.058	0.056	0.056	0.053	0.064	0.059
	PP	0.678	0.684	0.743	0.754	0.798	0.797
Sensitivity	TL	0	0	0	0	0	0
	Fecundity	0	0	0	0	0	0
	Semelparity	0	0	0	0	0	0
	Egg	1	1	1	1	1	1
	Bertalanffy	0.167	0.167	0.25	0.25	0.25	0.25
	Maturity	0	0	0	0	0	0
	Population growth	0.233	0.233	0.2	0.2	0.2	0.2
	Longevity	0.433	0.433	0.6	0.6	0.6	0.6
	Gonochorism	0.867	0.867	0.8	0.8	0.8	0.8
	Spawning	0.333	0.333	0.4	0.4	0.4	0.4
	PLD	0.1	0.1	0.1	0.1	0.1	0.1
	Latitude range	0.4	0.4	0.35	0.35	0.35	0.35
	Temperature range	0.5	0.5	0.5	0.5	0.5	0.5
	Mobility	1	1	1	1	1	1
	Migrations	0	0	0	0	0	0
	Sociability	0.2	0.2	0.3	0.3	0.3	0.3
	Rep. Strategy	0.133	0.133	0.1	0.1	0.1	0.1
Adaptive capacity	ICES	0.667	0.667	0.5	0.5	0.5	0.5
	Replenishment	1	1	1	1	1	1
	IUCN	1	1	1	1	1	1
	Fisheries	0.833	0.833	0.75	0.75	0.75	0.75
	Pressure	1	1	1	1	1	1
Directional effects		-0.4	-0.4	-0.2	-0.2	-0.4	-0.4
Directional effects confidence		0.7906
Distribution change probability		0.5
Distribution change confidence		0.9828
Quality average	Quality	2.778
Expert’s rationale		Due to its calcium carbonate shell and inhabiting the intertidal zone, the mussel could be more vulnerable to the increase of pH levels and ocean acidification. Based on the characteristics of its life history traits (early maturing, rapid growth and high fecundity), they could favour the species’ replenishment potential. Mussels can possibly benefit from the expected increase in the ocean’s prod…
Bibliography		Lesser, M. P. 2016. Climate change stressors cause metabolic depression in the blue mussel, Mytilus edulis, from the Gulf of Maine. Limnology and Oceanography, 61: 1705–1717. Seuront, L., Nicastro, K. R., Zardi, G. I., and Goberville, E. 2019. Decreased thermal tolerance under recurrent heat stress conditions explains summer mass mortality of the blue mussel Mytilus edulis. Scientific reports, 9:…
