# Supplementary material for: Climate change vulnerability assessment of the main marine commercial fish and invertebrates of Portugal
Source: Sci Rep. 2021 Feb 3;11:2958. doi: 10.1038/s41598-021-82595-5 (PMC7858592; doi:10.1038/s41598-021-82595-5)
Supplement: Supplementary file 4 — Supplementary Information 4. [file 41598_2021_82595_MOESM4_ESM.zip › SI4_ Evaluations/Necora puber.xlsx]

## Sheet: Necora puber
Supplementary Information 4. Table SI4-39. Scores obtained by experts' elicitation for the different indicators and overall dimensions of vulnerability and directional effects. Scores are provided for the different regions of Portugal under two scenarios of climate change. All scores are standardized between 0 and 1. Each score represents the average of the scores provided by the different expert…
Necora puber		NORTH		CENTRE		SOUTH
		North RCP 4.5	North RCP 8.5	Centre RCP 4.5	Centre RCP 8.5	South RCP 4.5	South RCP 8.5
Vulnerability		0.386	0.395	0.401	0.434	0.41	0.428
Vulnerability confidence		0.9072
Exposure		0.57	0.579	0.585	0.617	0.594	0.612
Sensitivity		0.375	0.375	0.375	0.375	0.375	0.375
Adaptive capacity		0.558	0.558	0.558	0.558	0.558	0.558
Exposure	SST	0.742	0.737	0.712	0.717	0.789	0.824
	Currents	0.56	0.574	0.537	0.529	0.572	0.572
	pH	0.53	0.53	0.698	0.749	0.641	0.683
	Salinity	0.673	0.723	0.739	0.916	0.635	0.693
	Events	0.5	0.5	0.474	0.474	0.514	0.514
	Riverflow	0.259	0.256	0.248	0.243	0.274	0.266
	PP	0.727	0.733	0.685	0.695	0.736	0.735
Sensitivity	TL	0.5	0.5	0.5	0.5	0.5	0.5
	Fecundity	0	0	0	0	0	0
	Semelparity	0	0	0	0	0	0
	Egg	0	0	0	0	0	0
	Bertalanffy	0.333	0.333	0.333	0.333	0.333	0.333
	Maturity	0	0	0	0	0	0
	Population growth	0.3	0.3	0.3	0.3	0.3	0.3
	Longevity	0.5	0.5	0.5	0.5	0.5	0.5
	Gonochorism	1	1	1	1	1	1
	Spawning	0.6	0.6	0.6	0.6	0.6	0.6
	PLD	0	0	0	0	0	0
	Latitude range	0.833	0.833	0.833	0.833	0.833	0.833
	Temperature range	0.333	0.333	0.333	0.333	0.333	0.333
	Mobility	0.5	0.5	0.5	0.5	0.5	0.5
	Migrations	0.167	0.167	0.167	0.167	0.167	0.167
	Sociability	0.633	0.633	0.633	0.633	0.633	0.633
	Rep. Strategy	0.667	0.667	0.667	0.667	0.667	0.667
Adaptive capacity	ICES	0	0	0	0	0	0
	Replenishment	0.767	0.767	0.767	0.767	0.767	0.767
	IUCN	0.5	0.5	0.5	0.5	0.5	0.5
	Fisheries	NaN	NaN	NaN	NaN	NaN	NaN
	Pressure	0.967	0.967	0.967	0.967	0.967	0.967
Directional effects		-0.4	-0.4	-0.467	-0.467	-0.467	-0.467
Directional effects confidence		0.7891
Distribution change probability		0.25
Distribution change confidence		0.9964
Quality average	Quality	2.733
Expert’s rationale		This is a fast growing, high fecundity species. If elevated environmental pCO2 and temperature lead to slower recovery after emersion of species in the intertidal zone, then some predominantly subtidal species that also inhabit the low to mid shore – such as N. puber – may have a reduced physiological capacity to retain their presence in the low intertidal zone, ultimately affecting their bathyme…
Bibliography		Rastrick, S. P., Calosi, P., Calder-Potts, R., Foggo, A., Nightingale, G., Widdicombe, S., and Spicer, J. I. 2014. Living in warmer, more acidic oceans retards physiological recovery from tidal emersion in the velvet swimming crab, Necora puber. Journal of Experimental Biology, 217: 2499–2508. Spicer, J. I., Raffo, A., and Widdicombe, S. 2007. Influence of CO2-related seawater acidification on ex…
