# Supplementary material for: Climate change vulnerability assessment of the main marine commercial fish and invertebrates of Portugal
Source: Sci Rep. 2021 Feb 3;11:2958. doi: 10.1038/s41598-021-82595-5 (PMC7858592; doi:10.1038/s41598-021-82595-5)
Supplement: Supplementary file 4 — Supplementary Information 4. [file 41598_2021_82595_MOESM4_ESM.zip › SI4_ Evaluations/Nephrops norvegicus.xlsx]

## Sheet: Nephrops norvegicus
Supplementary Information 4. Table SI4-40. Scores obtained by experts' elicitation for the different indicators and overall dimensions of vulnerability and directional effects. Scores are provided for the different regions of Portugal under two scenarios of climate change. All scores are standardized between 0 and 1. Each score represents the average of the scores provided by the different expert…
Nephrops norvegicus		NORTH		CENTRE		SOUTH
		North RCP 4.5	North RCP 8.5	Centre RCP 4.5	Centre RCP 8.5	South RCP 4.5	South RCP 8.5
Vulnerability		0.236	0.243	0.346	0.372	0.358	0.372
Vulnerability confidence		0.9905
Exposure		0.439	0.446	0.456	0.481	0.461	0.476
Sensitivity		0.524	0.524	0.524	0.524	0.524	0.524
Adaptive capacity		0.727	0.727	0.633	0.633	0.627	0.627
Exposure	SST	0.507	0.503	0.487	0.491	0.541	0.568
	Currents	0.672	0.688	0.644	0.634	0.686	0.686
	pH	0.53	0.53	0.698	0.749	0.641	0.683
	Salinity	0.401	0.437	0.453	0.579	0.372	0.413
	Events	0.278	0.278	0.263	0.263	0.285	0.285
	Riverflow	0.058	0.056	0.056	0.053	0.064	0.059
	PP	0.629	0.634	0.592	0.602	0.636	0.635
Sensitivity	TL	0.5	0.5	0.5	0.5	0.5	0.5
	Fecundity	0.333	0.333	0.333	0.333	0.333	0.333
	Semelparity	0.3	0.3	0.3	0.3	0.3	0.3
	Egg	0	0	0	0	0	0
	Bertalanffy	1	1	1	1	1	1
	Maturity	0.5	0.5	0.5	0.5	0.5	0.5
	Population growth	0	0	0	0	0	0
	Longevity	0.767	0.767	0.767	0.767	0.767	0.767
	Gonochorism	1	1	1	1	1	1
	Spawning	0.567	0.567	0.567	0.567	0.567	0.567
	PLD	0	0	0	0	0	0
	Latitude range	1	1	1	1	1	1
	Temperature range	0.8	0.8	0.8	0.8	0.8	0.8
	Mobility	0.5	0.5	0.5	0.5	0.5	0.5
	Migrations	0	0	0	0	0	0
	Sociability	0.633	0.633	0.633	0.633	0.633	0.633
	Rep. Strategy	1	1	1	1	1	1
Adaptive capacity	ICES	0.5	0.5	0.5	0.5	0.5	0.5
	Replenishment	0.5	0.5	0.5	0.5	0.5	0.5
	IUCN	1	1	1	1	1	1
	Fisheries	1	1	1	1	1	1
	Pressure	0.633	0.633	0.167	0.167	0.133	0.133
Directional effects		0.133	0.133	0	0	-0.067	-0.067
Directional effects confidence		0.6029
Distribution change probability		0.325
Distribution change confidence		0.9097
Quality average	Quality	2.956
Expert’s rationale		This species is limited by the substrate where they inhabit, which prevents the displacement northwards of the population in the context of climate change. The thermal tolerance range is not very large, and they could be very susceptible to ocean acidification.
Bibliography
