# Supplementary material for: Climate change vulnerability assessment of the main marine commercial fish and invertebrates of Portugal
Source: Sci Rep. 2021 Feb 3;11:2958. doi: 10.1038/s41598-021-82595-5 (PMC7858592; doi:10.1038/s41598-021-82595-5)
Supplement: Supplementary file 4 — Supplementary Information 4. [file 41598_2021_82595_MOESM4_ESM.zip › SI4_ Evaluations/Octopus vulgaris.xlsx]

## Sheet: Octopus vulgaris
Supplementary Information 4. Table SI4-41. Scores obtained by experts' elicitation for the different indicators and overall dimensions of vulnerability and directional effects. Scores are provided for the different regions of Portugal under two scenarios of climate change. All scores are standardized between 0 and 1. Each score represents the average of the scores provided by the different expert…
Octopus vulgaris		NORTH		CENTRE		SOUTH
		North RCP 4.5	North RCP 8.5	Centre RCP 4.5	Centre RCP 8.5	South RCP 4.5	South RCP 8.5
Vulnerability		0.381	0.39	0.369	0.399	0.376	0.394
Vulnerability confidence		0.9852
Exposure		0.502	0.51	0.517	0.547	0.524	0.541
Sensitivity		0.406	0.406	0.406	0.406	0.406	0.406
Adaptive capacity		0.527	0.527	0.553	0.553	0.553	0.553
Exposure	SST	0.794	0.79	0.762	0.767	0.844	0.881
	Currents	0.56	0.574	0.537	0.529	0.572	0.572
	pH	0.449	0.449	0.602	0.647	0.549	0.586
	Salinity	0.605	0.651	0.668	0.832	0.57	0.623
	Events	0.444	0.444	0.421	0.421	0.457	0.457
	Riverflow	0.058	0.056	0.056	0.053	0.064	0.059
	PP	0.605	0.61	0.569	0.578	0.611	0.61
Sensitivity	TL	0.5	0.5	0.5	0.5	0.5	0.5
	Fecundity	0.5	0.5	0.5	0.5	0.5	0.5
	Semelparity	1	1	1	1	1	1
	Egg	0.5	0.5	0.5	0.5	0.5	0.5
	Bertalanffy	0	0	0	0	0	0
	Maturity	0	0	0	0	0	0
	Population growth	0	0	0	0	0	0
	Longevity	0	0	0	0	0	0
	Gonochorism	1	1	1	1	1	1
	Spawning	0.3	0.3	0.3	0.3	0.3	0.3
	PLD	0	0	0	0	0	0
	Latitude range	0.033	0.033	0.033	0.033	0.033	0.033
	Temperature range	0.467	0.467	0.467	0.467	0.467	0.467
	Mobility	0.5	0.5	0.5	0.5	0.5	0.5
	Migrations	0.267	0.267	0.267	0.267	0.267	0.267
	Sociability	0.967	0.967	0.967	0.967	0.967	0.967
	Rep. Strategy	0.867	0.867	0.867	0.867	0.867	0.867
Adaptive capacity	ICES	0.5	0.5	0.5	0.5	0.5	0.5
	Replenishment	0.6	0.6	0.6	0.6	0.6	0.6
	IUCN	1	1	1	1	1	1
	Fisheries	0	0	0	0	0	0
	Pressure	0.533	0.533	0.667	0.667	0.667	0.667
Directional effects		-0.067	-0.067	-0.133	-0.133	-0.867	-0.867
Directional effects confidence		0.5826
Distribution change probability		0.608
Distribution change confidence		0.8652
Quality average	Quality	2.867
Expert’s rationale		Positive effect of SST on pre-recruit distribution and landings has been described (Gamito et al., 2015). However, in the south coast of Portugal, the effect is reversed and SST could be negatively related to landings of octopus in this region (Gamito et al., 2016). The same in Tunisia (Chédia et al., 2010). Weight losses and mortality were recorded when temperature increased 3oC: their temperatu…
Bibliography		Chédia, J., Widien, K., and Amina, B. 2010. Role of sea surface temperature and rainfall in determining the stock and fishery of the common octopus (Octopus vulgaris, Mollusca, Cephalopoda) in Tunisia. Marine Ecology, 31: 431–438. Gamito, R., Teixeira, C. M., Costa, M. J., and Cabral, H. N. 2015. Are regional fisheries’ catches changing with climate? Fisheries Research, 161: 207–216. Gamito, R., …
