# Supplementary material for: Climate change vulnerability assessment of the main marine commercial fish and invertebrates of Portugal
Source: Sci Rep. 2021 Feb 3;11:2958. doi: 10.1038/s41598-021-82595-5 (PMC7858592; doi:10.1038/s41598-021-82595-5)
Supplement: Supplementary file 4 — Supplementary Information 4. [file 41598_2021_82595_MOESM4_ESM.zip › SI4_ Evaluations/Pagellus acarne.xlsx]

## Sheet: Pagellus acarne
Supplementary Information 4. Table SI4-42. Scores obtained by experts' elicitation for the different indicators and overall dimensions of vulnerability and directional effects. Scores are provided for the different regions of Portugal under two scenarios of climate change. All scores are standardized between 0 and 1. Each score represents the average of the scores provided by the different expert…
Pagellus acarne		NORTH		CENTRE		SOUTH
		North RCP 4.5	North RCP 8.5	Centre RCP 4.5	Centre RCP 8.5	South RCP 4.5	South RCP 8.5
Vulnerability		0.229	0.236	0.243	0.267	0.203	0.217
Vulnerability confidence		0.9997
Exposure		0.393	0.399	0.407	0.431	0.411	0.424
Sensitivity		0.396	0.396	0.396	0.396	0.392	0.392
Adaptive capacity		0.56	0.56	0.56	0.56	0.6	0.6
Exposure	SST	0.507	0.503	0.487	0.491	0.541	0.568
	Currents	0.56	0.574	0.537	0.529	0.572	0.572
	pH	0.388	0.388	0.53	0.572	0.479	0.513
	Salinity	0.401	0.437	0.453	0.579	0.372	0.413
	Events	0.278	0.278	0.263	0.263	0.285	0.285
	Riverflow	0.058	0.056	0.056	0.053	0.064	0.059
	PP	0.555	0.56	0.523	0.532	0.561	0.56
Sensitivity	TL	0.5	0.5	0.5	0.5	0.5	0.5
	Fecundity	0.033	0.033	0.033	0.033	0.033	0.033
	Semelparity	0	0	0	0	0	0
	Egg	1	1	1	1	1	1
	Bertalanffy	0.5	0.5	0.5	0.5	0.5	0.5
	Maturity	0.233	0.233	0.233	0.233	0.233	0.233
	Population growth	0.033	0.033	0.033	0.033	0	0
	Longevity	0.5	0.5	0.5	0.5	0.5	0.5
	Gonochorism	0.5	0.5	0.5	0.5	0.5	0.5
	Spawning	0.5	0.5	0.5	0.5	0.5	0.5
	PLD	0	0	0	0	0	0
	Latitude range	0.567	0.567	0.567	0.567	0.567	0.567
	Temperature range	1	1	1	1	0.967	0.967
	Mobility	0.4	0.4	0.4	0.4	0.4	0.4
	Migrations	0.5	0.5	0.5	0.5	0.5	0.5
	Sociability	0.267	0.267	0.267	0.267	0.267	0.267
	Rep. Strategy	0.2	0.2	0.2	0.2	0.2	0.2
Adaptive capacity	ICES	0.067	0.067	0.067	0.067	0.067	0.067
	Replenishment	0.9	0.9	0.9	0.9	0.9	0.9
	IUCN	1	1	1	1	1	1
	Fisheries	0.5	0.5	0.467	0.467	0.5	0.5
	Pressure	0.333	0.333	0.367	0.367	0.533	0.533
Directional effects		0.133	0.133	0.2	0.2	0.2	0.2
Directional effects confidence		0.7743
Distribution change probability		0.758
Distribution change confidence		1
Quality average	Quality	2.911
Expert’s rationale		The species distribution is centered in Portugal, so in a scenario of a northward displacement caused by climatic change, no relevant implications from the Portuguese point of view would be expected. It is a species inhabiting intermediate depths, so the level of exposure is not very high. The weakest life stage is the juvenile, which is associated to shallower, coastal areas. The diet of P. acar…
Bibliography		Recasens, L., Sabatés, A., Demestre, M., Martín, P., and Sanchez, P. 2007. Relationship between temperature and fisheries: the case of Pagellus acarne in the NW Mediterranean. Rapport du Comité International de la Mer Méditerranée, 38: 580–581.
