# Supplementary material for: Climate change vulnerability assessment of the main marine commercial fish and invertebrates of Portugal
Source: Sci Rep. 2021 Feb 3;11:2958. doi: 10.1038/s41598-021-82595-5 (PMC7858592; doi:10.1038/s41598-021-82595-5)
Supplement: Supplementary file 4 — Supplementary Information 4. [file 41598_2021_82595_MOESM4_ESM.zip › SI4_ Evaluations/Pagellus erythrinus.xlsx]

## Sheet: Pagellus erythrinus
Supplementary Information 4. Table SI4-43. Scores obtained by experts' elicitation for the different indicators and overall dimensions of vulnerability and directional effects. Scores are provided for the different regions of Portugal under two scenarios of climate change. All scores are standardized between 0 and 1. Each score represents the average of the scores provided by the different expert…
Pagellus erythrinus		NORTH		CENTRE		SOUTH
		North RCP 4.5	North RCP 8.5	Centre RCP 4.5	Centre RCP 8.5	South RCP 4.5	South RCP 8.5
Vulnerability		0.009	0.017	-0.006	0.019	0.005	0.019
Vulnerability confidence		0.9971
Exposure		0.414	0.422	0.425	0.45	0.432	0.446
Sensitivity		0.409	0.409	0.409	0.409	0.407	0.407
Adaptive capacity		0.813	0.813	0.84	0.84	0.833	0.833
Exposure	SST	0.559	0.555	0.537	0.541	0.623	0.653
	Currents	0.588	0.602	0.564	0.555	0.6	0.6
	pH	0.287	0.287	0.434	0.47	0.387	0.417
	Salinity	0.492	0.532	0.524	0.663	0.438	0.483
	Events	0.333	0.333	0.316	0.316	0.323	0.323
	Riverflow	0.058	0.056	0.056	0.053	0.064	0.059
	PP	0.58	0.585	0.546	0.555	0.586	0.585
Sensitivity	TL	0.467	0.467	0.467	0.467	0.5	0.5
	Fecundity	0.067	0.067	0.067	0.067	0.067	0.067
	Semelparity	0.1	0.1	0.1	0.1	0.1	0.1
	Egg	1	1	1	1	1	1
	Bertalanffy	0.9	0.9	0.9	0.9	0.867	0.867
	Maturity	0.167	0.167	0.167	0.167	0.167	0.167
	Population growth	0.3	0.3	0.3	0.3	0.3	0.3
	Longevity	0.7	0.7	0.7	0.7	0.7	0.7
	Gonochorism	0.5	0.5	0.5	0.5	0.5	0.5
	Spawning	0.433	0.433	0.433	0.433	0.433	0.433
	PLD	0	0	0	0	0	0
	Latitude range	0.5	0.5	0.5	0.5	0.5	0.5
	Temperature range	0.9	0.9	0.9	0.9	0.867	0.867
	Mobility	0.3	0.3	0.3	0.3	0.3	0.3
	Migrations	0.2	0.2	0.2	0.2	0.2	0.2
	Sociability	0.35	0.35	0.35	0.35	0.35	0.35
	Rep. Strategy	0.067	0.067	0.067	0.067	0.067	0.067
Adaptive capacity	ICES	1	1	1	1	1	1
	Replenishment	0.933	0.933	0.933	0.933	0.933	0.933
	IUCN	1	1	1	1	1	1
	Fisheries	0.467	0.467	0.5	0.5	0.5	0.5
	Pressure	0.667	0.667	0.767	0.767	0.733	0.733
Directional effects		-0.267	-0.267	-0.267	-0.267	-0.133	-0.133
Directional effects confidence		0.7997
Distribution change probability		0.775
Distribution change confidence		0.9996
Quality average	Quality	2.8
Expert’s rationale		P. erythrinus is very common and widespread in Portuguese waters. This species is adapted to warm environments such as the Mediterranean sea, so it should be able to adapt to climate change conditions in Portuguese waters, specially in the north where the species' upper thermal limit is still far from being reached (Klimogianni et al., 2004). The species is known to accummulate some heavy metals …
Bibliography		Giannakopoulou, L., and Neofitou, C. 2014. Heavy metal concentrations in Mullus barbatus and Pagellus erythrinus in relation to body size, gender, and seasonality. Environmental Science and Pollution Research, 21: 7140–7153. Klimogianni, A., Koumoundouros, G., Kaspiris, P., and Kentouri, M. 2004. Effect of temperature on the egg and yolk-sac larval development of common pandora, Pagellus erythrin…
