# Supplementary material for: Climate change vulnerability assessment of the main marine commercial fish and invertebrates of Portugal
Source: Sci Rep. 2021 Feb 3;11:2958. doi: 10.1038/s41598-021-82595-5 (PMC7858592; doi:10.1038/s41598-021-82595-5)
Supplement: Supplementary file 4 — Supplementary Information 4. [file 41598_2021_82595_MOESM4_ESM.zip › SI4_ Evaluations/Palaemon serratus.xlsx]

## Sheet: Palaemon serratus
Supplementary Information 4. Table SI4-44. Scores obtained by experts' elicitation for the different indicators and overall dimensions of vulnerability and directional effects. Scores are provided for the different regions of Portugal under two scenarios of climate change. All scores are standardized between 0 and 1. Each score represents the average of the scores provided by the different expert…
Palaemon serratus		NORTH		CENTRE		SOUTH
		North RCP 4.5	North RCP 8.5	Centre RCP 4.5	Centre RCP 8.5	South RCP 4.5	South RCP 8.5
Vulnerability		0.322	0.331	0.499	0.533	0.467	0.486
Vulnerability confidence		0.9959
Exposure		0.573	0.582	0.59	0.624	0.598	0.618
Sensitivity		0.469	0.469	0.469	0.469	0.469	0.469
Adaptive capacity		0.72	0.72	0.56	0.56	0.6	0.6
Exposure	SST	0.847	0.842	0.812	0.817	0.899	0.938
	Currents	0.56	0.574	0.537	0.529	0.572	0.572
	pH	0.59	0.59	0.77	0.824	0.711	0.755
	Salinity	0.696	0.747	0.763	0.944	0.657	0.716
	Events	0.537	0.537	0.509	0.509	0.552	0.552
	Riverflow	0.08	0.078	0.078	0.074	0.087	0.082
	PP	0.703	0.708	0.662	0.672	0.711	0.71
Sensitivity	TL	0	0	0	0	0	0
	Fecundity	0.567	0.567	0.567	0.567	0.567	0.567
	Semelparity	0.133	0.133	0.133	0.133	0.133	0.133
	Egg	0.333	0.333	0.333	0.333	0.333	0.333
	Bertalanffy	1	1	1	1	1	1
	Maturity	0	0	0	0	0	0
	Population growth	0.5	0.5	0.5	0.5	0.5	0.5
	Longevity	0.2	0.2	0.2	0.2	0.2	0.2
	Gonochorism	1	1	1	1	1	1
	Spawning	0.533	0.533	0.533	0.533	0.533	0.533
	PLD	0	0	0	0	0	0
	Latitude range	0.967	0.967	0.967	0.967	0.967	0.967
	Temperature range	0.833	0.833	0.833	0.833	0.833	0.833
	Mobility	0.5	0.5	0.5	0.5	0.5	0.5
	Migrations	0.167	0.167	0.167	0.167	0.167	0.167
	Sociability	0.6	0.6	0.6	0.6	0.6	0.6
	Rep. Strategy	0.633	0.633	0.633	0.633	0.633	0.633
Adaptive capacity	ICES	0.5	0.5	0.5	0.5	0.5	0.5
	Replenishment	0.6	0.6	0.6	0.6	0.6	0.6
	IUCN	0.5	0.5	0.5	0.5	0.5	0.5
	Fisheries	1	1	1	1	1	1
	Pressure	1	1	0.2	0.2	0.4	0.4
Directional effects		-0.5	-0.5	-0.5	-0.5	-0.5	-0.5
Directional effects confidence		0.6183
Distribution change probability		0.425
Distribution change confidence		0.9954
Quality average	Quality	2.489
Expert’s rationale		This is a species with low commercial interest. It inhabits coastal areas that could be exposed to sea level rise and ocean acidification. It is known to accummulate heavy metals. It is a fast living organisms, but fecundity is not very high compared to other organisms.
Bibliography		Silva, T. Rangel, M., Gonçalves, M., Feijó, D. Vian, J., and Felício, M. 2006. Fecundity, embryonic development and mercury contamination of the Palaemon serratus at north coast of Portugal. Conference Abstract: IX Foro de los Recursos Mariños y de la Acuicultura de las Rías Gallegas. doi: 10.13140/RG.2.2.24646.52809 Haig, J., Ryan, N. M., Williams, K. F. , and Kaiser, M. J. 2014. A review of the…
