# Supplementary material for: Climate change vulnerability assessment of the main marine commercial fish and invertebrates of Portugal
Source: Sci Rep. 2021 Feb 3;11:2958. doi: 10.1038/s41598-021-82595-5 (PMC7858592; doi:10.1038/s41598-021-82595-5)
Supplement: Supplementary file 4 — Supplementary Information 4. [file 41598_2021_82595_MOESM4_ESM.zip › SI4_ Evaluations/Palinurus elephas.xlsx]

## Sheet: Palinurus elephas
Supplementary Information 4. Table SI4-45. Scores obtained by experts' elicitation for the different indicators and overall dimensions of vulnerability and directional effects. Scores are provided for the different regions of Portugal under two scenarios of climate change. All scores are standardized between 0 and 1. Each score represents the average of the scores provided by the different expert…
Palinurus elephas		NORTH		CENTRE		SOUTH
		North RCP 4.5	North RCP 8.5	Centre RCP 4.5	Centre RCP 8.5	South RCP 4.5	South RCP 8.5
Vulnerability		0.673	0.682	0.69	0.721	0.697	0.715
Vulnerability confidence		0.6146
Exposure		0.529	0.538	0.546	0.577	0.553	0.571
Sensitivity		0.504	0.504	0.504	0.504	0.504	0.504
Adaptive capacity		0.36	0.36	0.36	0.36	0.36	0.36
Exposure	SST	0.742	0.737	0.712	0.717	0.789	0.824
	Currents	0.56	0.574	0.537	0.529	0.572	0.572
	pH	0.55	0.55	0.722	0.774	0.665	0.707
	Salinity	0.605	0.651	0.668	0.832	0.57	0.623
	Events	0.463	0.463	0.439	0.439	0.476	0.476
	Riverflow	0.058	0.056	0.056	0.053	0.064	0.059
	PP	0.727	0.733	0.685	0.695	0.736	0.735
Sensitivity	TL	0.5	0.5	0.5	0.5	0.5	0.5
	Fecundity	0	0	0	0	0	0
	Semelparity	0	0	0	0	0	0
	Egg	0	0	0	0	0	0
	Bertalanffy	1	1	1	1	1	1
	Maturity	0.5	0.5	0.5	0.5	0.5	0.5
	Population growth	0.533	0.533	0.533	0.533	0.533	0.533
	Longevity	1	1	1	1	1	1
	Gonochorism	1	1	1	1	1	1
	Spawning	0.667	0.667	0.667	0.667	0.667	0.667
	PLD	0	0	0	0	0	0
	Latitude range	1	1	1	1	1	1
	Temperature range	0.5	0.5	0.5	0.5	0.5	0.5
	Mobility	0.5	0.5	0.5	0.5	0.5	0.5
	Migrations	0.167	0.167	0.167	0.167	0.167	0.167
	Sociability	1	1	1	1	1	1
	Rep. Strategy	0.2	0.2	0.2	0.2	0.2	0.2
Adaptive capacity	ICES	0	0	0	0	0	0
	Replenishment	0.5	0.5	0.5	0.5	0.5	0.5
	IUCN	0	0	0	0	0	0
	Fisheries	0.5	0.5	0.5	0.5	0.5	0.5
	Pressure	0.8	0.8	0.8	0.8	0.8	0.8
Directional effects		-0.2	-0.2	-0.1	-0.1	-0.1	-0.1
Directional effects confidence		0.5754
Distribution change probability		0.25
Distribution change confidence		1
Quality average	Quality	2.911
Expert’s rationale		The phyllosoma larvae of lobsters makes an extremely high dispersal possible for this species. Even if temperature increase is expected to shorten the planktonic larval duration, it will still be very long, being enhanced by the shape of these larvae – adapted to be dispersed by oceanic currents for very long distances. The most consistent environmental response is of growth and reproduction to t…
Bibliography		Green, B. S., Gardner, C., Hochmuth, J. D., and Linnane, A. 2014. Environmental effects on fished lobsters and crabs. Reviews in Fish Biology and Fisheries, 24: 613–638.
