# Supplementary material for: Climate change vulnerability assessment of the main marine commercial fish and invertebrates of Portugal
Source: Sci Rep. 2021 Feb 3;11:2958. doi: 10.1038/s41598-021-82595-5 (PMC7858592; doi:10.1038/s41598-021-82595-5)
Supplement: Supplementary file 4 — Supplementary Information 4. [file 41598_2021_82595_MOESM4_ESM.zip › SI4_ Evaluations/Parapenaeus longirostris.xlsx]

## Sheet: Parapenaeus longirostris
Supplementary Information 4. Table SI4-46. Scores obtained by experts' elicitation for the different indicators and overall dimensions of vulnerability and directional effects. Scores are provided for the different regions of Portugal under two scenarios of climate change. All scores are standardized between 0 and 1. Each score represents the average of the scores provided by the different expert…
Parapenaeus longirostris		NORTH		CENTRE		SOUTH
		North RCP 4.5	North RCP 8.5	Centre RCP 4.5	Centre RCP 8.5	South RCP 4.5	South RCP 8.5
Vulnerability		0.079	0.086	0.148	0.173	0.153	0.167
Vulnerability confidence		0.8959
Exposure		0.432	0.439	0.448	0.473	0.453	0.467
Sensitivity		0.3	0.3	0.3	0.3	0.3	0.3
Adaptive capacity		0.653	0.653	0.6	0.6	0.6	0.6
Exposure	SST	0.507	0.503	0.487	0.491	0.541	0.568
	Currents	0.588	0.602	0.564	0.555	0.6	0.6
	pH	0.489	0.489	0.65	0.698	0.595	0.634
	Salinity	0.401	0.437	0.453	0.579	0.372	0.413
	Events	0.278	0.278	0.263	0.263	0.285	0.285
	Riverflow	0.058	0.056	0.056	0.053	0.064	0.059
	PP	0.703	0.708	0.662	0.672	0.711	0.71
Sensitivity	TL	0.5	0.5	0.5	0.5	0.5	0.5
	Fecundity	0	0	0	0	0	0
	Semelparity	0.167	0.167	0.167	0.167	0.167	0.167
	Egg	1	1	1	1	1	1
	Bertalanffy	0	0	0	0	0	0
	Maturity	0	0	0	0	0	0
	Population growth	0	0	0	0	0	0
	Longevity	0	0	0	0	0	0
	Gonochorism	1	1	1	1	1	1
	Spawning	0	0	0	0	0	0
	PLD	0	0	0	0	0	0
	Latitude range	0.5	0.5	0.5	0.5	0.5	0.5
	Temperature range	0.6	0.6	0.6	0.6	0.6	0.6
	Mobility	0.5	0.5	0.5	0.5	0.5	0.5
	Migrations	0.167	0.167	0.167	0.167	0.167	0.167
	Sociability	0.333	0.333	0.333	0.333	0.333	0.333
	Rep. Strategy	0.333	0.333	0.333	0.333	0.333	0.333
Adaptive capacity	ICES	0.5	0.5	0.5	0.5	0.5	0.5
	Replenishment	1	1	1	1	1	1
	IUCN	0.5	0.5	0.5	0.5	0.5	0.5
	Fisheries	1	1	1	1	1	1
	Pressure	0.267	0.267	0	0	0	0
Directional effects		0.467	0.467	0.4	0.4	0.4	0.4
Directional effects confidence		0.8744
Distribution change probability		0.65
Distribution change confidence		0.6005
Quality average	Quality	2.967
Expert’s rationale		A fast living species with high fecundity. It inhabits deep zones that will not be highly exposed to climate change. Depth trawling is a threat for the species as habitat gets highly altered. It has a calcareous structure and feeds on invertebrates, so it could be vulnerable to ocean acidification. The abundance of P. longirostris showed a clear increasing trend in the Tyrrhenian Sea, significant…
Bibliography		Ligas, A., Sartor, P., and Colloca, F. 2011. Trends in population dynamics and fishery of Parapenaeus longirostris and Nephrops norvegicus in the Tyrrhenian Sea (NW Mediterranean): the relative importance of fishery and environmental variables. Marine Ecology, 32: 25–35.
