# Supplementary material for: Climate change vulnerability assessment of the main marine commercial fish and invertebrates of Portugal
Source: Sci Rep. 2021 Feb 3;11:2958. doi: 10.1038/s41598-021-82595-5 (PMC7858592; doi:10.1038/s41598-021-82595-5)
Supplement: Supplementary file 4 — Supplementary Information 4. [file 41598_2021_82595_MOESM4_ESM.zip › SI4_ Evaluations/Pollicipes pollicipes.xlsx]

## Sheet: Pollicipes pollicipes
Supplementary Information 4. Table SI4-47. Scores obtained by experts' elicitation for the different indicators and overall dimensions of vulnerability and directional effects. Scores are provided for the different regions of Portugal under two scenarios of climate change. All scores are standardized between 0 and 1. Each score represents the average of the scores provided by the different expert…
Pollicipes pollicipes		NORTH		CENTRE		SOUTH
		North RCP 4.5	North RCP 8.5	Centre RCP 4.5	Centre RCP 8.5	South RCP 4.5	South RCP 8.5
Vulnerability		0.252	0.261	0.269	0.304	0.278	0.298
Vulnerability confidence		0.9827
Exposure		0.597	0.606	0.614	0.649	0.623	0.643
Sensitivity		0.375	0.375	0.375	0.375	0.375	0.375
Adaptive capacity		0.72	0.72	0.72	0.72	0.72	0.72
Exposure	SST	0.873	0.868	0.837	0.842	0.926	0.966
	Currents	0.56	0.574	0.537	0.529	0.572	0.572
	pH	0.63	0.631	0.818	0.875	0.757	0.804
	Salinity	0.718	0.77	0.787	0.972	0.679	0.739
	Events	0.537	0.537	0.509	0.509	0.552	0.552
	Riverflow	0.058	0.056	0.056	0.053	0.064	0.059
	PP	0.801	0.807	0.754	0.765	0.81	0.809
Sensitivity	TL	0	0	0	0	0	0
	Fecundity	0.033	0.033	0.033	0.033	0.033	0.033
	Semelparity	0	0	0	0	0	0
	Egg	0	0	0	0	0	0
	Bertalanffy	0	0	0	0	0	0
	Maturity	0	0	0	0	0	0
	Population growth	NaN	NaN	NaN	NaN	NaN	NaN
	Longevity	0.833	0.833	0.833	0.833	0.833	0.833
	Gonochorism	0	0	0	0	0	0
	Spawning	0.233	0.233	0.233	0.233	0.233	0.233
	PLD	0.4	0.4	0.4	0.4	0.4	0.4
	Latitude range	1	1	1	1	1	1
	Temperature range	1	1	1	1	1	1
	Mobility	1	1	1	1	1	1
	Migrations	0	0	0	0	0	0
	Sociability	0.5	0.5	0.5	0.5	0.5	0.5
	Rep. Strategy	1	1	1	1	1	1
Adaptive capacity	ICES	0.5	0.5	0.5	0.5	0.5	0.5
	Replenishment	1	1	1	1	1	1
	IUCN	0.6	0.6	0.6	0.6	0.6	0.6
	Fisheries	0.5	0.5	0.5	0.5	0.5	0.5
	Pressure	1	1	1	1	1	1
Directional effects		-0.2	-0.2	-0.2	-0.2	-0.3	-0.3
Directional effects confidence		0.6153
Distribution change probability		0.15
Distribution change confidence		0.6122
Quality average	Quality	2.467
Expert’s rationale		Despite having characteristics typical of a resilient species, this is a highly vulnerable species to sea level rise, ocean acidification and changes in the upwelling pattern. Specifically, the upwelling pattern seems to be pivotal for larvae transport and recruitment, as well as for the availability of nutrients in coastal areas. Changes in the frequency of storms and extreme events could also a…
Bibliography		Cruz, T., and Araújo, J. 1999. Reproductive patterns of Pollicipes pollicipes (Cirripedia: Scalpellomorpha) on the southwestern coast of Portugal. Journal of Crustacean Biology, 19: 260–267.
