# Supplementary material for: Climate change vulnerability assessment of the main marine commercial fish and invertebrates of Portugal
Source: Sci Rep. 2021 Feb 3;11:2958. doi: 10.1038/s41598-021-82595-5 (PMC7858592; doi:10.1038/s41598-021-82595-5)
Supplement: Supplementary file 4 — Supplementary Information 4. [file 41598_2021_82595_MOESM4_ESM.zip › SI4_ Evaluations/Prionace glauca.xlsx]

## Sheet: Prionace glauca
Supplementary Information 4. Table SI4-48. Scores obtained by experts' elicitation for the different indicators and overall dimensions of vulnerability and directional effects. Scores are provided for the different regions of Portugal under two scenarios of climate change. All scores are standardized between 0 and 1. Each score represents the average of the scores provided by the different expert…
Prionace glauca		NORTH		CENTRE		SOUTH
		North RCP 4.5	North RCP 8.5	Centre RCP 4.5	Centre RCP 8.5	South RCP 4.5	South RCP 8.5
Vulnerability		0.282	0.285	0.307	0.32	0.291	0.299
Vulnerability confidence		0.8916
Exposure		0.099	0.102	0.117	0.131	0.109	0.116
Sensitivity		0.629	0.629	0.629	0.629	0.629	0.629
Adaptive capacity		0.447	0.447	0.44	0.44	0.447	0.447
Exposure	SST	0.115	0.113	0.112	0.114	0.128	0.141
	Currents	0.141	0.148	0.137	0.133	0.143	0.143
	pH	0.227	0.227	0.338	0.369	0.294	0.32
	Salinity	0.062	0.08	0.095	0.158	0.043	0.064
	Events	0	0	0	0	0	0
	Riverflow	0.058	0.056	0.056	0.053	0.064	0.059
	PP	0.09	0.092	0.084	0.087	0.088	0.088
Sensitivity	TL	1	1	1	1	1	1
	Fecundity	1	1	1	1	1	1
	Semelparity	0	0	0	0	0	0
	Egg	0	0	0	0	0	0
	Bertalanffy	1	1	1	1	1	1
	Maturity	0.5	0.5	0.5	0.5	0.5	0.5
	Population growth	1	1	1	1	1	1
	Longevity	1	1	1	1	1	1
	Gonochorism	1	1	1	1	1	1
	Spawning	0.533	0.533	0.533	0.533	0.533	0.533
	PLD	0.5	0.5	0.5	0.5	0.5	0.5
	Latitude range	0	0	0	0	0	0
	Temperature range	0.333	0.333	0.333	0.333	0.333	0.333
	Mobility	0.333	0.333	0.333	0.333	0.333	0.333
	Migrations	0.667	0.667	0.667	0.667	0.667	0.667
	Sociability	0.833	0.833	0.833	0.833	0.833	0.833
	Rep. Strategy	1	1	1	1	1	1
Adaptive capacity	ICES	1	1	1	1	1	1
	Replenishment	0	0	0	0	0	0
	IUCN	0.5	0.5	0.5	0.5	0.5	0.5
	Fisheries	0	0	0	0	0	0
	Pressure	0.733	0.733	0.7	0.7	0.733	0.733
Directional effects		0.1	0.1	0.1	0.1	0.1	0.1
Directional effects confidence		0.9334
Distribution change probability		0.375
Distribution change confidence		0.9168
Quality average	Quality	2.889
Expert’s rationale		This is a species with low fecundity. Its lifespan and age at first maturity are not as high as in other sharks, which points to life history not as slow as for other sharks. This species is highly exploited in the Atlantic, where it is defined as a targeted bycatch. However, population trends are more or less stable through time. It is an open ocean pelagic species, so it is less exposed to envi…
Bibliography		Queiroz, N., Lima, F. P., Maia, A., Ribeiro, P. A., Correia, J. P., and Santos, A. M. 2005. Movement of blue shark, Prionace glauca, in the north-east Atlantic based on mark-recapture data. Marine Biological Association of the United Kingdom, 85: 1107–1112.
