# Supplementary material for: Climate change vulnerability assessment of the main marine commercial fish and invertebrates of Portugal
Source: Sci Rep. 2021 Feb 3;11:2958. doi: 10.1038/s41598-021-82595-5 (PMC7858592; doi:10.1038/s41598-021-82595-5)
Supplement: Supplementary file 4 — Supplementary Information 4. [file 41598_2021_82595_MOESM4_ESM.zip › SI4_ Evaluations/Raja clavata.xlsx]

## Sheet: Raja clavata
Supplementary Information 4. Table SI4-49. Scores obtained by experts' elicitation for the different indicators and overall dimensions of vulnerability and directional effects. Scores are provided for the different regions of Portugal under two scenarios of climate change. All scores are standardized between 0 and 1. Each score represents the average of the scores provided by the different expert…
Raja clavata		NORTH		CENTRE		SOUTH
		North RCP 4.5	North RCP 8.5	Centre RCP 4.5	Centre RCP 8.5	South RCP 4.5	South RCP 8.5
Vulnerability		0.509	0.513	0.532	0.547	0.523	0.532
Vulnerability confidence		1
Exposure		0.122	0.125	0.145	0.16	0.135	0.144
Sensitivity		0.694	0.694	0.694	0.694	0.694	0.694
Adaptive capacity		0.307	0.307	0.307	0.307	0.307	0.307
Exposure	SST	0.115	0.113	0.112	0.114	0.128	0.141
	Currents	0.141	0.148	0.137	0.133	0.143	0.143
	pH	0.388	0.388	0.53	0.572	0.479	0.513
	Salinity	0.062	0.08	0.095	0.158	0.043	0.064
	Events	0	0	0	0	0	0
	Riverflow	0.058	0.056	0.056	0.053	0.064	0.059
	PP	0.09	0.092	0.084	0.087	0.088	0.088
Sensitivity	TL	0.967	0.967	0.967	0.967	0.967	0.967
	Fecundity	1	1	1	1	1	1
	Semelparity	0	0	0	0	0	0
	Egg	0.5	0.5	0.5	0.5	0.5	0.5
	Bertalanffy	1	1	1	1	1	1
	Maturity	0.5	0.5	0.5	0.5	0.5	0.5
	Population growth	1	1	1	1	1	1
	Longevity	1	1	1	1	1	1
	Gonochorism	1	1	1	1	1	1
	Spawning	0.167	0.167	0.167	0.167	0.167	0.167
	PLD	0.5	0.5	0.5	0.5	0.5	0.5
	Latitude range	0	0	0	0	0	0
	Temperature range	0.967	0.967	0.967	0.967	0.967	0.967
	Mobility	0.5	0.5	0.5	0.5	0.5	0.5
	Migrations	0.833	0.833	0.833	0.833	0.833	0.833
	Sociability	0.867	0.867	0.867	0.867	0.867	0.867
	Rep. Strategy	1	1	1	1	1	1
Adaptive capacity	ICES	0.5	0.5	0.5	0.5	0.5	0.5
	Replenishment	0	0	0	0	0	0
	IUCN	0.5	0.5	0.5	0.5	0.5	0.5
	Fisheries	0	0	0	0	0	0
	Pressure	0.533	0.533	0.533	0.533	0.533	0.533
Directional effects		0.2	0.2	0.2	0.2	0.2	0.2
Directional effects confidence		0.4511
Distribution change probability		0.617
Distribution change confidence		0.9816
Quality average	Quality	2.9
Expert’s rationale		Habitat suitability could decrease in the area as a consequence of climate change (Jones et al., 2013). This is a species with low fecundity and slow growth with direct development, so response to climate change could be slower than in other faster-living species.
Bibliography		Jones, M. C., Dye, S. R., Fernandes, J. A., Frölicher, T. L., Pinnegar, J. K., Warren, R., and Cheung, W. W. 2013. Predicting the impact of climate change on threatened species in UK waters. PLoS One, 8: e54216.
