# Supplementary material for: Climate change vulnerability assessment of the main marine commercial fish and invertebrates of Portugal
Source: Sci Rep. 2021 Feb 3;11:2958. doi: 10.1038/s41598-021-82595-5 (PMC7858592; doi:10.1038/s41598-021-82595-5)
Supplement: Supplementary file 4 — Supplementary Information 4. [file 41598_2021_82595_MOESM4_ESM.zip › SI4_ Evaluations/Ruditapes decussatus.xlsx]

## Sheet: Ruditapes decussatus
Supplementary Information 4. Table SI4-50. Scores obtained by experts' elicitation for the different indicators and overall dimensions of vulnerability and directional effects. Scores are provided for the different regions of Portugal under two scenarios of climate change. All scores are standardized between 0 and 1. Each score represents the average of the scores provided by the different expert…
Ruditapes decussatus		NORTH		CENTRE		SOUTH
		North RCP 4.5	North RCP 8.5	Centre RCP 4.5	Centre RCP 8.5	South RCP 4.5	South RCP 8.5
Vulnerability		0.288	0.296	0.302	0.337	0.273	0.292
Vulnerability confidence		1
Exposure		0.669	0.678	0.684	0.718	0.699	0.718
Sensitivity		0.381	0.381	0.381	0.381	0.381	0.381
Adaptive capacity		0.763	0.763	0.763	0.763	0.807	0.807
Exposure	SST	0.899	0.894	0.862	0.867	0.954	0.994
	Currents	0.56	0.574	0.537	0.529	0.572	0.572
	pH	0.63	0.631	0.818	0.875	0.757	0.804
	Salinity	0.741	0.794	0.811	1	0.701	0.763
	Events	0.555	0.555	0.526	0.526	0.571	0.571
	Riverflow	0.635	0.629	0.606	0.598	0.665	0.651
	PP	0.663	0.669	0.625	0.634	0.671	0.67
Sensitivity	TL	0	0	0	0	0	0
	Fecundity	0	0	0	0	0	0
	Semelparity	0.02	0.02	0.02	0.02	0.02	0.02
	Egg	1	1	1	1	1	1
	Bertalanffy	0	0	0	0	0	0
	Maturity	0.04	0.04	0.04	0.04	0.04	0.04
	Population growth	0.4	0.4	0.4	0.4	0.4	0.4
	Longevity	0.48	0.48	0.48	0.48	0.48	0.48
	Gonochorism	0.96	0.96	0.96	0.96	0.96	0.96
	Spawning	0.5	0.5	0.5	0.5	0.5	0.5
	PLD	0.46	0.46	0.46	0.46	0.46	0.46
	Latitude range	0.52	0.52	0.52	0.52	0.52	0.52
	Temperature range	0.44	0.44	0.44	0.44	0.44	0.44
	Mobility	1	1	1	1	1	1
	Migrations	0	0	0	0	0	0
	Sociability	0.5	0.5	0.5	0.5	0.5	0.5
	Rep. Strategy	0.16	0.16	0.16	0.16	0.16	0.16
Adaptive capacity	ICES	0.4	0.4	0.4	0.4	0.6	0.6
	Replenishment	0.98	0.98	0.98	0.98	0.98	0.98
	IUCN	0.633	0.633	0.633	0.633	0.633	0.633
	Fisheries	0.96	0.96	0.96	0.96	0.98	0.98
	Pressure	0.84	0.84	0.84	0.84	0.84	0.84
Directional effects		-0.64	-0.64	-0.72	-0.72	-0.76	-0.76
Directional effects confidence		0.7379
Distribution change probability		0.365
Distribution change confidence		1
Quality average	Quality	2.747
Expert’s rationale		This species inhabits the coastal subtidal area, which increases its exposure to environmental variables in the context of climate change. It is specially vulnerable to ocean acidification and sea level rise. Temperature rise could have effects on growth and fecundity.
Bibliography		Chícharo, L., and Chícharo, M. A. 2001. Effects of environmental conditions on planktonic abundances, benthic recruitment and growth rates of the bivalve mollusc Ruditapes decussatus in a Portuguese coastal lagoon. Fisheries Research, 53: 235–250. Trigui-El Ménif, N., Le Pennec, M., and Maamouri, F. 1995. La reproduction de la palourde Ruditapes decussatus (mollusque, bivalve) sur les côtes tunis…
