# Supplementary material for: Climate change vulnerability assessment of the main marine commercial fish and invertebrates of Portugal
Source: Sci Rep. 2021 Feb 3;11:2958. doi: 10.1038/s41598-021-82595-5 (PMC7858592; doi:10.1038/s41598-021-82595-5)
Supplement: Supplementary file 4 — Supplementary Information 4. [file 41598_2021_82595_MOESM4_ESM.zip › SI4_ Evaluations/Ruditapes philippinarum.xlsx]

## Sheet: Ruditapes philippinarum
Supplementary Information 4. Table SI4-51. Scores obtained by experts' elicitation for the different indicators and overall dimensions of vulnerability and directional effects. Scores are provided for the different regions of Portugal under two scenarios of climate change. All scores are standardized between 0 and 1. Each score represents the average of the scores provided by the different expert…
Ruditapes philippinarum		NORTH		CENTRE		SOUTH
		North RCP 4.5	North RCP 8.5	Centre RCP 4.5	Centre RCP 8.5	South RCP 4.5	South RCP 8.5
Vulnerability		0.163	0.172	0.177	0.211	0.216	0.234
Vulnerability confidence		0.9293
Exposure		0.633	0.641	0.647	0.681	0.661	0.679
Sensitivity		0.362	0.362	0.362	0.362	0.362	0.362
Adaptive capacity		0.832	0.832	0.832	0.832	0.807	0.807
Exposure	SST	0.84	0.835	0.806	0.811	0.892	0.93
	Currents	0.56	0.574	0.537	0.529	0.572	0.572
	pH	0.6	0.6	0.782	0.837	0.723	0.768
	Salinity	0.69	0.741	0.757	0.937	0.652	0.71
	Events	0.514	0.514	0.487	0.487	0.528	0.528
	Riverflow	0.511	0.505	0.488	0.481	0.536	0.524
	PP	0.715	0.721	0.673	0.684	0.723	0.722
Sensitivity	TL	0	0	0	0	0	0
	Fecundity	0	0	0	0	0	0
	Semelparity	0	0	0	0	0	0
	Egg	1	1	1	1	1	1
	Bertalanffy	0	0	0	0	0	0
	Maturity	0	0	0	0	0	0
	Population growth	0.333	0.333	0.333	0.333	0.333	0.333
	Longevity	0.875	0.875	0.875	0.875	0.875	0.875
	Gonochorism	0.625	0.625	0.625	0.625	0.625	0.625
	Spawning	0.5	0.5	0.5	0.5	0.5	0.5
	PLD	0.167	0.167	0.167	0.167	0.167	0.167
	Latitude range	0.5	0.5	0.5	0.5	0.5	0.5
	Temperature range	0.5	0.5	0.5	0.5	0.5	0.5
	Mobility	1	1	1	1	1	1
	Migrations	0	0	0	0	0	0
	Sociability	0.5	0.5	0.5	0.5	0.5	0.5
	Rep. Strategy	0.15	0.15	0.15	0.15	0.15	0.15
Adaptive capacity	ICES	0.625	0.625	0.625	0.625	0.5	0.5
	Replenishment	0.75	0.75	0.75	0.75	0.75	0.75
	IUCN	0.833	0.833	0.833	0.833	0.833	0.833
	Fisheries	0.975	0.975	0.975	0.975	0.975	0.975
	Pressure	0.975	0.975	0.975	0.975	0.975	0.975
Directional effects		0	0	-0.05	-0.05	-0.2	-0.2
Directional effects confidence		0.8966
Distribution change probability		0.458
Distribution change confidence		0.7944
Quality average	Quality	2.758
Expert’s rationale		Aloctonous species in Portugal that was introduced through oyster cultures. HIgh reproductive potential and adaptability. Temperature increase could favor fecundity, while changes in the upwelling patterns and acidification could influence negatively the stock.
Bibliography
