# Supplementary material for: Climate change vulnerability assessment of the main marine commercial fish and invertebrates of Portugal
Source: Sci Rep. 2021 Feb 3;11:2958. doi: 10.1038/s41598-021-82595-5 (PMC7858592; doi:10.1038/s41598-021-82595-5)
Supplement: Supplementary file 4 — Supplementary Information 4. [file 41598_2021_82595_MOESM4_ESM.zip › SI4_ Evaluations/Salmo salar.xlsx]

## Sheet: Salmo salar
Supplementary Information 4. Table SI4-52. Scores obtained by experts' elicitation for the different indicators and overall dimensions of vulnerability and directional effects. Scores are provided for the different regions of Portugal under two scenarios of climate change. All scores are standardized between 0 and 1. Each score represents the average of the scores provided by the different expert…
Salmo salar		NORTH		CENTRE		SOUTH
		North RCP 4.5	North RCP 8.5	Centre RCP 4.5	Centre RCP 8.5	South RCP 4.5	South RCP 8.5
Vulnerability		0.822	0.831	0.834	0.866	0.855	0.873
Vulnerability confidence		0.6787
Exposure		0.63	0.639	0.642	0.674	0.656	0.674
Sensitivity		0.639	0.639	0.639	0.639	0.639	0.639
Adaptive capacity		0.447	0.447	0.447	0.447	0.44	0.44
Exposure	SST	0.873	0.868	0.837	0.842	0.926	0.966
	Currents	0.839	0.858	0.804	0.792	0.857	0.857
	pH	0.489	0.489	0.65	0.698	0.595	0.634
	Salinity	0.718	0.77	0.787	0.972	0.679	0.739
	Events	0.537	0.537	0.509	0.509	0.552	0.552
	Riverflow	0.617	0.611	0.589	0.581	0.646	0.633
	PP	0.335	0.338	0.315	0.321	0.337	0.337
Sensitivity	TL	0.533	0.533	0.533	0.533	0.533	0.533
	Fecundity	0.367	0.367	0.367	0.367	0.367	0.367
	Semelparity	0.6	0.6	0.6	0.6	0.6	0.6
	Egg	0.967	0.967	0.967	0.967	0.967	0.967
	Bertalanffy	0	0	0	0	0	0
	Maturity	0.467	0.467	0.467	0.467	0.467	0.467
	Population growth	0.5	0.5	0.5	0.5	0.5	0.5
	Longevity	0.9	0.9	0.9	0.9	0.9	0.9
	Gonochorism	1	1	1	1	1	1
	Spawning	1	1	1	1	1	1
	PLD	1	1	1	1	1	1
	Latitude range	1	1	1	1	1	1
	Temperature range	0.5	0.5	0.5	0.5	0.5	0.5
	Mobility	0.033	0.033	0.033	0.033	0.033	0.033
	Migrations	0.933	0.933	0.933	0.933	0.933	0.933
	Sociability	0.367	0.367	0.367	0.367	0.367	0.367
	Rep. Strategy	0.7	0.7	0.7	0.7	0.7	0.7
Adaptive capacity	ICES	0.5	0.5	0.5	0.5	0.5	0.5
	Replenishment	0.533	0.533	0.533	0.533	0.533	0.533
	IUCN	0	0	0	0	0	0
	Fisheries	0.367	0.367	0.367	0.367	0.367	0.367
	Pressure	0.833	0.833	0.833	0.833	0.8	0.8
Directional effects		-0.5	-0.5	-0.5	-0.5	-0.5	-0.5
Directional effects confidence		0.5148	NA	NA	NA	NA	NA
Distribution change probability		0.358	NA	NA	NA	NA	NA
Distribution change confidence		0.6664	NA	NA	NA	NA	NA
Quality average	Quality	2.789	NA	NA	NA	NA	NA
Expert’s rationale		Traits such as age at first maturity, longevity and fecundity decrease with increasing temperature whilst egg size increases with temperature. Water flow influences the accessibility of rivers for returning adults and speed of both upstream and downstream migration. Extremes in water flow and temperature can decrease recruitment and survival. There is reason to expect a northward movement of the …
Bibliography		Jonsson, B., and Jonsson, N. 2004. Factors affecting marine production of Atlantic salmon (Salmo salar). Canadian Journal of Fisheries and Aquatic Sciences, 61: 2369–2383.
