# Supplementary material for: Climate change vulnerability assessment of the main marine commercial fish and invertebrates of Portugal
Source: Sci Rep. 2021 Feb 3;11:2958. doi: 10.1038/s41598-021-82595-5 (PMC7858592; doi:10.1038/s41598-021-82595-5)
Supplement: Supplementary file 4 — Supplementary Information 4. [file 41598_2021_82595_MOESM4_ESM.zip › SI4_ Evaluations/Sarda sarda.xlsx]

## Sheet: Sarda sarda
Supplementary Information 4. Table SI4-53. Scores obtained by experts' elicitation for the different indicators and overall dimensions of vulnerability and directional effects. Scores are provided for the different regions of Portugal under two scenarios of climate change. All scores are standardized between 0 and 1. Each score represents the average of the scores provided by the different expert…
Sarda sarda		NORTH		CENTRE		SOUTH
		North RCP 4.5	North RCP 8.5	Centre RCP 4.5	Centre RCP 8.5	South RCP 4.5	South RCP 8.5
Vulnerability		-0.035	-0.027	-0.05	-0.027	-0.044	-0.03
Vulnerability confidence		0.8981	NA	NA	NA	NA	NA
Exposure		0.423	0.43	0.434	0.457	0.44	0.454
Sensitivity		0.329	0.329	0.329	0.329	0.329	0.329
Adaptive capacity		0.787	0.787	0.813	0.813	0.813	0.813
Exposure	SST	0.533	0.529	0.512	0.516	0.568	0.596
	Currents	0.7	0.716	0.671	0.661	0.714	0.714
	pH	0.308	0.308	0.434	0.47	0.387	0.417
	Salinity	0.424	0.461	0.477	0.607	0.394	0.437
	Events	0.296	0.296	0.281	0.281	0.304	0.304
	Riverflow	0.192	0.189	0.184	0.18	0.204	0.197
	PP	0.506	0.511	0.477	0.485	0.511	0.511
Sensitivity	TL	1	1	1	1	1	1
	Fecundity	0	0	0	0	0	0
	Semelparity	0.167	0.167	0.167	0.167	0.167	0.167
	Egg	1	1	1	1	1	1
	Bertalanffy	0	0	0	0	0	0
	Maturity	0.167	0.167	0.167	0.167	0.167	0.167
	Population growth	0	0	0	0	0	0
	Longevity	0.4	0.4	0.4	0.4	0.4	0.4
	Gonochorism	1	1	1	1	1	1
	Spawning	0.533	0.533	0.533	0.533	0.533	0.533
	PLD	0	0	0	0	0	0
	Latitude range	0	0	0	0	0	0
	Temperature range	0.467	0.467	0.467	0.467	0.467	0.467
	Mobility	0	0	0	0	0	0
	Migrations	0.667	0.667	0.667	0.667	0.667	0.667
	Sociability	0.2	0.2	0.2	0.2	0.2	0.2
	Rep. Strategy	0	0	0	0	0	0
Adaptive capacity	ICES	0.5	0.5	0.5	0.5	0.5	0.5
	Replenishment	0.9	0.9	0.9	0.9	0.9	0.9
	IUCN	1	1	1	1	1	1
	Fisheries	0.867	0.867	0.867	0.867	0.867	0.867
	Pressure	0.667	0.667	0.8	0.8	0.8	0.8
Directional effects		0.9	0.9	0.9	0.9	0.8	0.8
Directional effects confidence		0.9863	NA	NA	NA	NA	NA
Distribution change probability		0.867	NA	NA	NA	NA	NA
Distribution change confidence		0.9845	NA	NA	NA	NA	NA
Quality average	Quality	2.856	NA	NA	NA	NA	NA
Expert’s rationale		This is a very widespread species that is fairly fast growing and abundant in many areas. It has been caught in both commercial and recreational fisheries for a long period of time with no overall evident of population declines. This species sometimes enters estuaries and has a depth range of 0–200 m. It can adapt to gradual but not sudden changes in the environment and may occur in water tempera…
Bibliography		Collette, B. B. 2003. Family Scombridae Rafinesque 1815 – mackerels, tunas and bonitos. California Academy of Sciences Annotated Checklists of Fishes, No. 19, 28 p. Sabatés, A., and Recasens, L. 2001. Seasonal distribution and spawning of small tunas (Auxis rochei and Sarda sarda) in the northwestern Mediterranean. Scientia Marina, 65: 95–100. Valeiras, J., and Abad, E. 2006. Capítulo 2.1.10.5: B…
