# Supplementary material for: Climate change vulnerability assessment of the main marine commercial fish and invertebrates of Portugal
Source: Sci Rep. 2021 Feb 3;11:2958. doi: 10.1038/s41598-021-82595-5 (PMC7858592; doi:10.1038/s41598-021-82595-5)
Supplement: Supplementary file 4 — Supplementary Information 4. [file 41598_2021_82595_MOESM4_ESM.zip › SI4_ Evaluations/Sardina pilchardus.xlsx]

## Sheet: Sardina pilchardus
Supplementary Information 4. Table SI4-54. Scores obtained by experts' elicitation for the different indicators and overall dimensions of vulnerability and directional effects. Scores are provided for the different regions of Portugal under two scenarios of climate change. All scores are standardized between 0 and 1. Each score represents the average of the scores provided by the different expert…
Sardina pilchardus		NORTH		CENTRE		SOUTH
		North RCP 4.5	North RCP 8.5	Centre RCP 4.5	Centre RCP 8.5	South RCP 4.5	South RCP 8.5
Vulnerability		0.237	0.246	0.245	0.272	0.26	0.276
Vulnerability confidence		0.9842	NA	NA	NA	NA	NA
Exposure		0.51	0.519	0.518	0.545	0.533	0.549
Sensitivity		0.322	0.322	0.322	0.322	0.322	0.322
Adaptive capacity		0.595	0.595	0.595	0.595	0.595	0.595
Exposure	SST	0.664	0.659	0.619	0.622	0.727	0.76
	Currents	0.979	1	0.937	0.924	1	1
	pH	0.358	0.358	0.494	0.534	0.444	0.477
	Salinity	0.554	0.598	0.614	0.768	0.52	0.57
	Events	0.375	0.375	0.355	0.355	0.385	0.385
	Riverflow	0.091	0.089	0.088	0.085	0.099	0.093
	PP	0.549	0.554	0.517	0.526	0.555	0.554
Sensitivity	TL	0.2	0.2	0.2	0.2	0.2	0.2
	Fecundity	0	0	0	0	0	0
	Semelparity	0.15	0.15	0.15	0.15	0.15	0.15
	Egg	1	1	1	1	1	1
	Bertalanffy	0	0	0	0	0	0
	Maturity	0	0	0	0	0	0
	Population growth	0	0	0	0	0	0
	Longevity	0.675	0.675	0.675	0.675	0.675	0.675
	Gonochorism	1	1	1	1	1	1
	Spawning	0.6	0.6	0.6	0.6	0.6	0.6
	PLD	0	0	0	0	0	0
	Latitude range	0.625	0.625	0.625	0.625	0.625	0.625
	Temperature range	0.55	0.55	0.55	0.55	0.55	0.55
	Mobility	0	0	0	0	0	0
	Migrations	0.55	0.55	0.55	0.55	0.55	0.55
	Sociability	0	0	0	0	0	0
	Rep. Strategy	0.125	0.125	0.125	0.125	0.125	0.125
Adaptive capacity	ICES	0	0	0	0	0	0
	Replenishment	1	1	1	1	1	1
	IUCN	0.625	0.625	0.625	0.625	0.625	0.625
	Fisheries	1	1	1	1	1	1
	Pressure	0.35	0.35	0.35	0.35	0.35	0.35
Directional effects		-0.35	-0.35	-0.35	-0.35	-0.65	-0.65
Directional effects confidence		0.7823	NA	NA	NA	NA	NA
Distribution change probability		0.731	NA	NA	NA	NA	NA
Distribution change confidence		1	NA	NA	NA	NA	NA
Quality average	Quality	2.958	NA	NA	NA	NA	NA
Expert’s rationale		A big effort to understand the link between pilchard stock and environmental variables has been carried out. Recruitment variability has been found to be related to sea surface temperature (Santos et al., 2012). The positive relationship between upwelling intensity from May to August and nutrient concentration in surface layers could explain why landings of sardine were higher when Ekman transpor…
Bibliography		Guisande, C., Cabanas, J. M., Vergara, A. R., and Riveiro, I. 2001. Effect of climate on recruitment success of Atlantic Iberian sardine Sardina pilchardus. Marine Ecology Progress Series, 223: 243–250. Santos, M. B., González-Quirós, R., Riveiro, I., Cabanas, J. M., Porteiro, C., and Pierce, G. J. 2012. Cycles, trends, and residual variation in the Iberian sardine (Sardina pilchardus) recruitmen…
