# Supplementary material for: Climate change vulnerability assessment of the main marine commercial fish and invertebrates of Portugal
Source: Sci Rep. 2021 Feb 3;11:2958. doi: 10.1038/s41598-021-82595-5 (PMC7858592; doi:10.1038/s41598-021-82595-5)
Supplement: Supplementary file 4 — Supplementary Information 4. [file 41598_2021_82595_MOESM4_ESM.zip › SI4_ Evaluations/Sardinella spp.xlsx]

## Sheet: Sardinella maderensis
Supplementary Information 4. Table SI4-55. Scores obtained by experts' elicitation for the different indicators and overall dimensions of vulnerability and directional effects. Scores are provided for the different regions of Portugal under two scenarios of climate change. All scores are standardized between 0 and 1. Each score represents the average of the scores provided by the different expert…
Sardinella spp		NORTH		CENTRE		SOUTH
		North RCP 4.5	North RCP 8.5	Centre RCP 4.5	Centre RCP 8.5	South RCP 4.5	South RCP 8.5
Vulnerability		0.314	0.323	0.325	0.355	0.287	0.304
Vulnerability confidence		0.9832	NA	NA	NA	NA	NA
Exposure		0.575	0.584	0.587	0.616	0.615	0.632
Sensitivity		0.378	0.378	0.378	0.378	0.378	0.378
Adaptive capacity		0.64	0.64	0.64	0.64	0.707	0.707
Exposure	SST	0.768	0.764	0.737	0.742	0.816	0.852
	Currents	0.979	1	0.937	0.924	1	1
	pH	0.449	0.449	0.602	0.647	0.549	0.586
	Salinity	0.628	0.675	0.691	0.86	0.591	0.646
	Events	0.463	0.463	0.439	0.439	0.476	0.476
	Riverflow	0.282	0.278	0.269	0.264	0.413	0.403
	PP	0.457	0.462	0.431	0.438	0.462	0.461
Sensitivity	TL	0.5	0.5	0.5	0.5	0.5	0.5
	Fecundity	0.133	0.133	0.133	0.133	0.133	0.133
	Semelparity	0	0	0	0	0	0
	Egg	1	1	1	1	1	1
	Bertalanffy	0	0	0	0	0	0
	Maturity	0	0	0	0	0	0
	Population growth	0	0	0	0	0	0
	Longevity	0.5	0.5	0.5	0.5	0.5	0.5
	Gonochorism	1	1	1	1	1	1
	Spawning	0.5	0.5	0.5	0.5	0.5	0.5
	PLD	0	0	0	0	0	0
	Latitude range	0.5	0.5	0.5	0.5	0.5	0.5
	Temperature range	0.767	0.767	0.767	0.767	0.767	0.767
	Mobility	0	0	0	0	0	0
	Migrations	1	1	1	1	1	1
	Sociability	0.133	0.133	0.133	0.133	0.133	0.133
	Rep. Strategy	0.4	0.4	0.4	0.4	0.4	0.4
Adaptive capacity	ICES	0	0	0	0	0	0
	Replenishment	0.9	0.9	0.9	0.9	0.9	0.9
	IUCN	1	1	1	1	1	1
	Fisheries	0.8	0.8	0.8	0.8	0.8	0.8
	Pressure	0.5	0.5	0.5	0.5	0.833	0.833
Directional effects		-0.3	-0.3	-0.2	-0.2	0	0
Directional effects confidence		0.7975	NA	NA	NA	NA	NA
Distribution change probability		0.817	NA	NA	NA	NA	NA
Distribution change confidence		0.9675	NA	NA	NA	NA	NA
Quality average	Quality	2.533	NA	NA	NA	NA	NA
Expert’s rationale		Much information is still needed to infer the evolution of this species in a context of climate change. It is associated to warm waters (~24ºC) and it has not been yet cited in the north of Portugal. The only catch reported comes from the south coast. A northward displacement of the stock is expectable, favouring the occurrence of the species in the Central region of Portugal. Small pelagics resp…
Bibliography		Ba, K., Thiaw, M., Lazar, N., Sarr, A., Brochier, T., Ndiaye, I., Faye, A. et al. 2016. Resilience of key biological parameters of the Senegalese flat sardinella to overfishing and climate change. PLoS One, 11: e0156143.
