# Supplementary material for: Climate change vulnerability assessment of the main marine commercial fish and invertebrates of Portugal
Source: Sci Rep. 2021 Feb 3;11:2958. doi: 10.1038/s41598-021-82595-5 (PMC7858592; doi:10.1038/s41598-021-82595-5)
Supplement: Supplementary file 4 — Supplementary Information 4. [file 41598_2021_82595_MOESM4_ESM.zip › SI4_ Evaluations/Scomber colias.xlsx]

## Sheet: Scomber colias
Supplementary Information 4. Table SI4-56. Scores obtained by experts' elicitation for the different indicators and overall dimensions of vulnerability and directional effects. Scores are provided for the different regions of Portugal under two scenarios of climate change. All scores are standardized between 0 and 1. Each score represents the average of the scores provided by the different expert…
Scomber colias		NORTH		CENTRE		SOUTH
		North RCP 4.5	North RCP 8.5	Centre RCP 4.5	Centre RCP 8.5	South RCP 4.5	South RCP 8.5
Vulnerability		0.33	0.339	0.342	0.37	0.351	0.367
Vulnerability confidence		0.9618	NA	NA	NA	NA	NA
Exposure		0.512	0.521	0.524	0.552	0.533	0.549
Sensitivity		0.312	0.312	0.312	0.312	0.312	0.312
Adaptive capacity		0.493	0.493	0.493	0.493	0.493	0.493
Exposure	SST	0.69	0.685	0.662	0.666	0.733	0.767
	Currents	0.979	1	0.937	0.924	1	1
	pH	0.408	0.409	0.554	0.597	0.502	0.538
	Salinity	0.56	0.604	0.62	0.775	0.526	0.576
	Events	0.407	0.407	0.386	0.386	0.419	0.419
	Riverflow	0.08	0.078	0.078	0.074	0.087	0.082
	PP	0.457	0.462	0.431	0.438	0.462	0.461
Sensitivity	TL	0.5	0.5	0.5	0.5	0.5	0.5
	Fecundity	0.05	0.05	0.05	0.05	0.05	0.05
	Semelparity	0	0	0	0	0	0
	Egg	1	1	1	1	1	1
	Bertalanffy	0	0	0	0	0	0
	Maturity	0.333	0.333	0.333	0.333	0.333	0.333
	Population growth	0	0	0	0	0	0
	Longevity	0.533	0.533	0.533	0.533	0.533	0.533
	Gonochorism	1	1	1	1	1	1
	Spawning	0.5	0.5	0.5	0.5	0.5	0.5
	PLD	0.15	0.15	0.15	0.15	0.15	0.15
	Latitude range	0	0	0	0	0	0
	Temperature range	0.5	0.5	0.5	0.5	0.5	0.5
	Mobility	0	0	0	0	0	0
	Migrations	0.6	0.6	0.6	0.6	0.6	0.6
	Sociability	0	0	0	0	0	0
	Rep. Strategy	0.133	0.133	0.133	0.133	0.133	0.133
Adaptive capacity	ICES	0	0	0	0	0	0
	Replenishment	0.767	0.767	0.767	0.767	0.767	0.767
	IUCN	1	1	1	1	1	1
	Fisheries	0.5	0.5	0.5	0.5	0.5	0.5
	Pressure	0.2	0.2	0.2	0.2	0.2	0.2
Directional effects		0.4	0.4	0.3	0.3	0.2	0.2
Directional effects confidence		0.7788	NA	NA	NA	NA	NA
Distribution change probability		0.838	NA	NA	NA	NA	NA
Distribution change confidence		0.6138	NA	NA	NA	NA	NA
Quality average	Quality	2.689	NA	NA	NA	NA	NA
Expert’s rationale		The Portuguese fishery is expanding to the northwestern areas of the Iberian Peninsula. The expansion of the stock in recent years appears to be caused by improved recruitment although other factors might have contributed. The complementary spatial distribution of chub mackerel and sardine and the inverse correlations between their frequency of occurrence, landings and recruitment indices suggest…
Bibliography		Martins, M. M., Skagen, D., Marques, V., Zwolinski, J., and Silva, A. 2013. Changes in the abundance and spatial distribution of the Atlantic chub mackerel (Scomber colias) in the pelagic ecosystem and fisheries off Portugal. Scientia Marina, 77: 551–563. Techetach, M., Ajana, R., and Saoud, Y. 2019. Reproductive parameters of Atlantic chub mackerel Scomber colias in M'diq Bay, Morocco. Journal o…
