# Supplementary material for: Climate change vulnerability assessment of the main marine commercial fish and invertebrates of Portugal
Source: Sci Rep. 2021 Feb 3;11:2958. doi: 10.1038/s41598-021-82595-5 (PMC7858592; doi:10.1038/s41598-021-82595-5)
Supplement: Supplementary file 4 — Supplementary Information 4. [file 41598_2021_82595_MOESM4_ESM.zip › SI4_ Evaluations/Scomber scombrus.xlsx]

## Sheet: Scomber scombrus
Supplementary Information 4. Table SI4-57. Scores obtained by experts' elicitation for the different indicators and overall dimensions of vulnerability and directional effects. Scores are provided for the different regions of Portugal under two scenarios of climate change. All scores are standardized between 0 and 1. Each score represents the average of the scores provided by the different expert…
Scomber scombrus		NORTH		CENTRE		SOUTH
		North RCP 4.5	North RCP 8.5	Centre RCP 4.5	Centre RCP 8.5	South RCP 4.5	South RCP 8.5
Vulnerability		0.197	0.206	0.181	0.211	0.184	0.201
Vulnerability confidence		0.9985	NA	NA	NA	NA	NA
Exposure		0.521	0.53	0.532	0.562	0.542	0.558
Sensitivity		0.382	0.382	0.382	0.382	0.382	0.382
Adaptive capacity		0.707	0.707	0.733	0.733	0.74	0.74
Exposure	SST	0.794	0.79	0.762	0.767	0.844	0.881
	Currents	0.811	0.83	0.777	0.766	0.829	0.829
	pH	0.368	0.368	0.506	0.546	0.456	0.489
	Salinity	0.628	0.675	0.691	0.86	0.591	0.646
	Events	0.463	0.463	0.439	0.439	0.476	0.476
	Riverflow	0.125	0.122	0.12	0.117	0.134	0.128
	PP	0.457	0.462	0.431	0.438	0.462	0.461
Sensitivity	TL	0.5	0.5	0.5	0.5	0.5	0.5
	Fecundity	0	0	0	0	0	0
	Semelparity	0	0	0	0	0	0
	Egg	1	1	1	1	1	1
	Bertalanffy	0	0	0	0	0	0
	Maturity	0.2	0.2	0.2	0.2	0.2	0.2
	Population growth	0.5	0.5	0.5	0.5	0.5	0.5
	Longevity	1	1	1	1	1	1
	Gonochorism	1	1	1	1	1	1
	Spawning	0.5	0.5	0.5	0.5	0.5	0.5
	PLD	0	0	0	0	0	0
	Latitude range	0.6	0.6	0.6	0.6	0.6	0.6
	Temperature range	0.7	0.7	0.7	0.7	0.7	0.7
	Mobility	0	0	0	0	0	0
	Migrations	0.333	0.333	0.333	0.333	0.333	0.333
	Sociability	0	0	0	0	0	0
	Rep. Strategy	0.167	0.167	0.167	0.167	0.167	0.167
Adaptive capacity	ICES	1	1	1	1	1	1
	Replenishment	0.833	0.833	0.833	0.833	0.833	0.833
	IUCN	1	1	1	1	1	1
	Fisheries	0.5	0.5	0.5	0.5	0.5	0.5
	Pressure	0.2	0.2	0.333	0.333	0.367	0.367
Directional effects		-0.667	-0.667	-0.667	-0.667	-0.733	-0.733
Directional effects confidence		0.7939	NA	NA	NA	NA	NA
Distribution change probability		0.775	NA	NA	NA	NA	NA
Distribution change confidence		0.9999	NA	NA	NA	NA	NA
Quality average	Quality	2.922	NA	NA	NA	NA	NA
Expert’s rationale		Abundant in cold and temperate shelf areas, forms large schools near the surface. They overwinter in deeper waters but move closer to shore in spring when water temperatures range between 11º and 14ºC. The species is subject to high fishing pressure. About 50% of the variability in the Atlantic mackerel recruitment may be explained by means of environmental variables, such as turbulence. Other va…
Bibliography		Borja, A., Uriarte, A., and Egana, J. 2002. Environmental factors and recruitment of mackerel, Scomber scombrus L. 1758, along the north-east Atlantic coasts of Europe. Fisheries Oceanography, 11: 116–127.
