# Supplementary material for: Climate change vulnerability assessment of the main marine commercial fish and invertebrates of Portugal
Source: Sci Rep. 2021 Feb 3;11:2958. doi: 10.1038/s41598-021-82595-5 (PMC7858592; doi:10.1038/s41598-021-82595-5)
Supplement: Supplementary file 4 — Supplementary Information 4. [file 41598_2021_82595_MOESM4_ESM.zip › SI4_ Evaluations/Scophthalmus maximus.xlsx]

## Sheet: Scomber scombrus
Supplementary Information 4. Table SI4-58. Scores obtained by experts' elicitation for the different indicators and overall dimensions of vulnerability and directional effects. Scores are provided for the different regions of Portugal under two scenarios of climate change. All scores are standardized between 0 and 1. Each score represents the average of the scores provided by the different expert…
Scophthalmus maximus		NORTH		CENTRE		SOUTH
		North RCP 4.5	North RCP 8.5	Centre RCP 4.5	Centre RCP 8.5	South RCP 4.5	South RCP 8.5
Vulnerability		0.474	0.481	0.431	0.456	0.436	0.451
Vulnerability confidence		0.8678	NA	NA	NA	NA	NA
Exposure		0.431	0.438	0.441	0.467	0.446	0.461
Sensitivity		0.51	0.51	0.51	0.51	0.51	0.51
Adaptive capacity		0.467	0.467	0.52	0.52	0.52	0.52
Exposure	SST	0.585	0.581	0.562	0.566	0.623	0.653
	Currents	0.56	0.574	0.537	0.529	0.572	0.572
	pH	0.388	0.388	0.506	0.546	0.456	0.489
	Salinity	0.469	0.508	0.524	0.663	0.438	0.483
	Events	0.333	0.333	0.316	0.316	0.342	0.342
	Riverflow	0.147	0.144	0.141	0.138	0.157	0.151
	PP	0.531	0.536	0.5	0.508	0.536	0.536
Sensitivity	TL	0.6	0.6	0.6	0.6	0.6	0.6
	Fecundity	0	0	0	0	0	0
	Semelparity	0	0	0	0	0	0
	Egg	1	1	1	1	1	1
	Bertalanffy	0.467	0.467	0.467	0.467	0.467	0.467
	Maturity	0.5	0.5	0.5	0.5	0.5	0.5
	Population growth	0.167	0.167	0.167	0.167	0.167	0.167
	Longevity	1	1	1	1	1	1
	Gonochorism	1	1	1	1	1	1
	Spawning	0.333	0.333	0.333	0.333	0.333	0.333
	PLD	0	0	0	0	0	0
	Latitude range	1	1	1	1	1	1
	Temperature range	0.967	0.967	0.967	0.967	0.967	0.967
	Mobility	0.5	0.5	0.5	0.5	0.5	0.5
	Migrations	0.133	0.133	0.133	0.133	0.133	0.133
	Sociability	1	1	1	1	1	1
	Rep. Strategy	0	0	0	0	0	0
Adaptive capacity	ICES	0.3	0.3	0.3	0.3	0.3	0.3
	Replenishment	0.833	0.833	0.833	0.833	0.833	0.833
	IUCN	0	0	0	0	0	0
	Fisheries	0.5	0.5	0.5	0.5	0.5	0.5
	Pressure	0.7	0.7	0.967	0.967	0.967	0.967
Directional effects		-0.6	-0.6	-0.4	-0.4	-0.3	-0.3
Directional effects confidence		0.6337	NA	NA	NA	NA	NA
Distribution change probability		0.617	NA	NA	NA	NA	NA
Distribution change confidence		1	NA	NA	NA	NA	NA
Quality average	Quality	2.833	NA	NA	NA	NA	NA
Expert’s rationale		Decreasing salinity imply decreasing egg survival (Nissling et al., 2006). It is concluded that growth and food conversion efficiency of juvenile turbot can be improved by rearing them at intermediate salinities in the upper temperature range (Imsland et al., 2001). Temperature increase could be beneficial for this species, while salinity drop could have negative effect.
Bibliography		Imsland et al. 2001. The interaction of temperature and salinity on growth and food conversion in juvenile turbot (Scophthalmus maximus). Aquaculture 198: 353-367. Nissling, A.; Johansson, U.; Jacobsson, M. 2006. Effects of salinity and temperature conditions on the reproductive success of turbot (Scophthalmus maximus) in the Baltic Sea2006. Fisheries Research 80: 230-238.
