# Supplementary material for: Climate change vulnerability assessment of the main marine commercial fish and invertebrates of Portugal
Source: Sci Rep. 2021 Feb 3;11:2958. doi: 10.1038/s41598-021-82595-5 (PMC7858592; doi:10.1038/s41598-021-82595-5)
Supplement: Supplementary file 4 — Supplementary Information 4. [file 41598_2021_82595_MOESM4_ESM.zip › SI4_ Evaluations/Scophthalmus rhombus.xlsx]

## Sheet: Scomber scombrus
Supplementary Information 4. Table SI4-59. Scores obtained by experts' elicitation for the different indicators and overall dimensions of vulnerability and directional effects. Scores are provided for the different regions of Portugal under two scenarios of climate change. All scores are standardized between 0 and 1. Each score represents the average of the scores provided by the different expert…
Scophthalmus rhombus		NORTH		CENTRE		SOUTH
		North RCP 4.5	North RCP 8.5	Centre RCP 4.5	Centre RCP 8.5	South RCP 4.5	South RCP 8.5
Vulnerability		0.114	0.122	0.116	0.142	0.12	0.135
Vulnerability confidence		0.5551	NA	NA	NA	NA	NA
Exposure		0.433	0.44	0.447	0.474	0.452	0.467
Sensitivity		0.522	0.522	0.522	0.522	0.522	0.522
Adaptive capacity		0.84	0.84	0.853	0.853	0.853	0.853
Exposure	SST	0.611	0.607	0.587	0.591	0.651	0.682
	Currents	0.56	0.574	0.537	0.529	0.572	0.572
	pH	0.408	0.409	0.554	0.597	0.502	0.538
	Salinity	0.492	0.532	0.548	0.691	0.46	0.506
	Events	0.352	0.352	0.333	0.333	0.361	0.361
	Riverflow	0.147	0.144	0.141	0.138	0.157	0.151
	PP	0.457	0.462	0.431	0.438	0.462	0.461
Sensitivity	TL	1	1	1	1	1	1
	Fecundity	0	0	0	0	0	0
	Semelparity	0	0	0	0	0	0
	Egg	1	1	1	1	1	1
	Bertalanffy	0.267	0.267	0.267	0.267	0.267	0.267
	Maturity	0.3	0.3	0.3	0.3	0.3	0.3
	Population growth	0.367	0.367	0.367	0.367	0.367	0.367
	Longevity	0.733	0.733	0.733	0.733	0.733	0.733
	Gonochorism	1	1	1	1	1	1
	Spawning	0.433	0.433	0.433	0.433	0.433	0.433
	PLD	0	0	0	0	0	0
	Latitude range	1	1	1	1	1	1
	Temperature range	0.6	0.6	0.6	0.6	0.6	0.6
	Mobility	0.5	0.5	0.5	0.5	0.5	0.5
	Migrations	0.667	0.667	0.667	0.667	0.667	0.667
	Sociability	1	1	1	1	1	1
	Rep. Strategy	0	0	0	0	0	0
Adaptive capacity	ICES	0.6	0.6	0.6	0.6	0.6	0.6
	Replenishment	0.733	0.733	0.733	0.733	0.733	0.733
	IUCN	1	1	1	1	1	1
	Fisheries	1	1	1	1	1	1
	Pressure	0.867	0.867	0.933	0.933	0.933	0.933
Directional effects		0	0	-0.1	-0.1	-0.1	-0.1
Directional effects confidence		0.8276	NA	NA	NA	NA	NA
Distribution change probability		0.525	NA	NA	NA	NA	NA
Distribution change confidence		1	NA	NA	NA	NA	NA
Quality average	Quality	2.756	NA	NA	NA	NA	NA
Expert’s rationale		The life style of this species makes it resilient to environmental change, while the level of exposure should not be high. Warming could favour positively growth and fecundity, while acidification and sea level rise could affect negatively most of its prey's abundance, making the species to explore new habitats or areas. Few species consider the impact of environmental variables on this species, …
Bibliography
