# Supplementary material for: Climate change vulnerability assessment of the main marine commercial fish and invertebrates of Portugal
Source: Sci Rep. 2021 Feb 3;11:2958. doi: 10.1038/s41598-021-82595-5 (PMC7858592; doi:10.1038/s41598-021-82595-5)
Supplement: Supplementary file 4 — Supplementary Information 4. [file 41598_2021_82595_MOESM4_ESM.zip › SI4_ Evaluations/Scorpaena notata.xlsx]

## Sheet: Scomber scombrus
Supplementary Information 4. Table SI4-60. Scores obtained by experts' elicitation for the different indicators and overall dimensions of vulnerability and directional effects. Scores are provided for the different regions of Portugal under two scenarios of climate change. All scores are standardized between 0 and 1. Each score represents the average of the scores provided by the different expert…
Scorpaena notata		NORTH		CENTRE		SOUTH
		North RCP 4.5	North RCP 8.5	Centre RCP 4.5	Centre RCP 8.5	South RCP 4.5	South RCP 8.5
Vulnerability		0.006	0.013	0.023	0.047	0.025	0.04
Vulnerability confidence		1	NA	NA	NA	NA	NA
Exposure		0.394	0.401	0.41	0.435	0.413	0.427
Sensitivity		0.499	0.499	0.499	0.499	0.499	0.499
Adaptive capacity		0.887	0.887	0.887	0.887	0.887	0.887
Exposure	SST	0.533	0.529	0.512	0.516	0.568	0.596
	Currents	0.56	0.574	0.537	0.529	0.572	0.572
	pH	0.429	0.429	0.578	0.622	0.526	0.562
	Salinity	0.424	0.461	0.477	0.607	0.394	0.437
	Events	0.296	0.296	0.281	0.281	0.304	0.304
	Riverflow	0.058	0.056	0.056	0.053	0.064	0.059
	PP	0.457	0.462	0.431	0.438	0.462	0.461
Sensitivity	TL	0.5	0.5	0.5	0.5	0.5	0.5
	Fecundity	0.2	0.2	0.2	0.2	0.2	0.2
	Semelparity	0	0	0	0	0	0
	Egg	0.867	0.867	0.867	0.867	0.867	0.867
	Bertalanffy	0.067	0.067	0.067	0.067	0.067	0.067
	Maturity	0.167	0.167	0.167	0.167	0.167	0.167
	Population growth	0.333	0.333	0.333	0.333	0.333	0.333
	Longevity	0.6	0.6	0.6	0.6	0.6	0.6
	Gonochorism	1	1	1	1	1	1
	Spawning	0.6	0.6	0.6	0.6	0.6	0.6
	PLD	0.55	0.55	0.55	0.55	0.55	0.55
	Latitude range	1	1	1	1	1	1
	Temperature range	0.767	0.767	0.767	0.767	0.767	0.767
	Mobility	0.5	0.5	0.5	0.5	0.5	0.5
	Migrations	0	0	0	0	0	0
	Sociability	0.967	0.967	0.967	0.967	0.967	0.967
	Rep. Strategy	0.367	0.367	0.367	0.367	0.367	0.367
Adaptive capacity	ICES	0.533	0.533	0.533	0.533	0.533	0.533
	Replenishment	0.967	0.967	0.967	0.967	0.967	0.967
	IUCN	1	1	1	1	1	1
	Fisheries	1	1	1	1	1	1
	Pressure	0.933	0.933	0.933	0.933	0.933	0.933
Directional effects		-0.333	-0.333	-0.333	-0.333	-0.333	-0.333
Directional effects confidence		0.7976	NA	NA	NA	NA	NA
Distribution change probability		0.396	NA	NA	NA	NA	NA
Distribution change confidence		0.6751	NA	NA	NA	NA	NA
Quality average	Quality	2.7	NA	NA	NA	NA	NA
Expert’s rationale		The species is found in coastal areas and depths until 700 m, many times associated to rocky areas with red algae (Ordines et al., 2009). These areas could suffer the impact of climate change increasing the vulnerability of Scorpaena notata. Its reproductive strategy has been classified as intermediate between oviparity and viviparity, which explains the relative low fecundity (Muñoz et al., 2005…
Bibliography		Muñoz et al. (2005) Annual reproductive cycle and fecundity of Scorpaena notata (Teleostei: Scorpaenidae). Scientia Marina 69: 555-562. Ordines et al. (2009) Habitat preferences and life history of the red scorpion fish, Scorpaena notata, in the Mediterranean. Estuarine, Coastal and Shelf Science 85: 537-546.
