# Supplementary material for: Climate change vulnerability assessment of the main marine commercial fish and invertebrates of Portugal
Source: Sci Rep. 2021 Feb 3;11:2958. doi: 10.1038/s41598-021-82595-5 (PMC7858592; doi:10.1038/s41598-021-82595-5)
Supplement: Supplementary file 4 — Supplementary Information 4. [file 41598_2021_82595_MOESM4_ESM.zip › SI4_ Evaluations/Scyliorhinus canicula.xlsx]

## Sheet: Scomber scombrus
Supplementary Information 4. Table SI4-61. Scores obtained by experts' elicitation for the different indicators and overall dimensions of vulnerability and directional effects. Scores are provided for the different regions of Portugal under two scenarios of climate change. All scores are standardized between 0 and 1. Each score represents the average of the scores provided by the different expert…
Scyliorhinus canicula		NORTH		CENTRE		SOUTH
		North RCP 4.5	North RCP 8.5	Centre RCP 4.5	Centre RCP 8.5	South RCP 4.5	South RCP 8.5
Vulnerability		0.313	0.317	0.266	0.284	0.299	0.309
Vulnerability confidence		0.9923	NA	NA	NA	NA	NA
Exposure		0.178	0.182	0.198	0.216	0.19	0.201
Sensitivity		0.588	0.588	0.588	0.588	0.588	0.588
Adaptive capacity		0.453	0.453	0.52	0.52	0.48	0.48
Exposure	SST	0.298	0.295	0.287	0.29	0.32	0.34
	Currents	0.141	0.148	0.137	0.133	0.143	0.143
	pH	0.308	0.308	0.434	0.47	0.387	0.417
	Salinity	0.22	0.246	0.262	0.354	0.197	0.227
	Events	0.13	0.13	0.123	0.123	0.133	0.133
	Riverflow	0.058	0.056	0.056	0.053	0.064	0.059
	PP	0.09	0.092	0.084	0.087	0.088	0.088
Sensitivity	TL	0.5	0.5	0.5	0.5	0.5	0.5
	Fecundity	1	1	1	1	1	1
	Semelparity	0	0	0	0	0	0
	Egg	0.5	0.5	0.5	0.5	0.5	0.5
	Bertalanffy	0.5	0.5	0.5	0.5	0.5	0.5
	Maturity	0.5	0.5	0.5	0.5	0.5	0.5
	Population growth	0.5	0.5	0.5	0.5	0.5	0.5
	Longevity	1	1	1	1	1	1
	Gonochorism	1	1	1	1	1	1
	Spawning	0.267	0.267	0.267	0.267	0.267	0.267
	PLD	0.5	0.5	0.5	0.5	0.5	0.5
	Latitude range	0.5	0.5	0.5	0.5	0.5	0.5
	Temperature range	0.9	0.9	0.9	0.9	0.9	0.9
	Mobility	0.5	0.5	0.5	0.5	0.5	0.5
	Migrations	0	0	0	0	0	0
	Sociability	0.833	0.833	0.833	0.833	0.833	0.833
	Rep. Strategy	1	1	1	1	1	1
Adaptive capacity	ICES	0.5	0.5	0.5	0.5	0.5	0.5
	Replenishment	0.033	0.033	0.033	0.033	0.033	0.033
	IUCN	1	1	1	1	1	1
	Fisheries	0.4	0.4	0.4	0.4	0.4	0.4
	Pressure	0.333	0.333	0.667	0.667	0.467	0.467
Directional effects		0.533	0.533	0.467	0.467	0.467	0.467
Directional effects confidence		0.7781	NA	NA	NA	NA	NA
Distribution change probability		0.475	NA	NA	NA	NA	NA
Distribution change confidence		1	NA	NA	NA	NA	NA
Quality average	Quality	2.933	NA	NA	NA	NA	NA
Expert’s rationale		This species is highly dependent on crustaceans and molluscs for feeding. This can be threat as these organisms are more susceptible to suffer the effects of climate change, specially in Southern Portugal. The fecundity of the species is low, although this species is widely distributed in European waters, which demonstrates its resilience. This species is known to accumulate heavy metals (Jeffree…
Bibliography		Jeffree et al. (2006) Comparison of the bioaccumulation from seawater and depuration of heavy metals and radionuclides in the spotted dogfish Scyliorhinus canicula (Chondrichthys) and the turbot Psetta maxima (Actinopterygii: Teleostei). Science of the Total Environment 368: 839-852.
