# Supplementary material for: Climate change vulnerability assessment of the main marine commercial fish and invertebrates of Portugal
Source: Sci Rep. 2021 Feb 3;11:2958. doi: 10.1038/s41598-021-82595-5 (PMC7858592; doi:10.1038/s41598-021-82595-5)
Supplement: Supplementary file 4 — Supplementary Information 4. [file 41598_2021_82595_MOESM4_ESM.zip › SI4_ Evaluations/Sepia officinalis.xlsx]

## Sheet: Scomber scombrus
Supplementary Information 4. Table SI4-62. Scores obtained by experts' elicitation for the different indicators and overall dimensions of vulnerability and directional effects. Scores are provided for the different regions of Portugal under two scenarios of climate change. All scores are standardized between 0 and 1. Each score represents the average of the scores provided by the different expert…
Sepia officinalis		NORTH		CENTRE		SOUTH
		North RCP 4.5	North RCP 8.5	Centre RCP 4.5	Centre RCP 8.5	South RCP 4.5	South RCP 8.5
Vulnerability		0.169	0.177	0.186	0.217	0.205	0.223
Vulnerability confidence		0.9924	NA	NA	NA	NA	NA
Exposure		0.498	0.506	0.515	0.546	0.525	0.543
Sensitivity		0.418	0.418	0.418	0.418	0.414	0.414
Adaptive capacity		0.747	0.747	0.747	0.747	0.733	0.733
Exposure	SST	0.768	0.764	0.737	0.742	0.844	0.881
	Currents	0.588	0.602	0.564	0.555	0.6	0.6
	pH	0.55	0.55	0.722	0.774	0.665	0.707
	Salinity	0.583	0.627	0.644	0.804	0.548	0.6
	Events	0.481	0.481	0.456	0.456	0.495	0.495
	Riverflow	0.08	0.078	0.078	0.074	0.087	0.082
	PP	0.433	0.437	0.407	0.415	0.437	0.436
Sensitivity	TL	0.367	0.367	0.367	0.367	0.367	0.367
	Fecundity	0.433	0.433	0.433	0.433	0.433	0.433
	Semelparity	0.8	0.8	0.8	0.8	0.8	0.8
	Egg	0.4	0.4	0.4	0.4	0.4	0.4
	Bertalanffy	0	0	0	0	0	0
	Maturity	0	0	0	0	0	0
	Population growth	0.033	0.033	0.033	0.033	0.033	0.033
	Longevity	0	0	0	0	0	0
	Gonochorism	1	1	1	1	1	1
	Spawning	0.167	0.167	0.167	0.167	0.167	0.167
	PLD	0.367	0.367	0.367	0.367	0.367	0.367
	Latitude range	0.533	0.533	0.533	0.533	0.5	0.5
	Temperature range	0.567	0.567	0.567	0.567	0.533	0.533
	Mobility	0.5	0.5	0.5	0.5	0.5	0.5
	Migrations	0.333	0.333	0.333	0.333	0.333	0.333
	Sociability	0.6	0.6	0.6	0.6	0.6	0.6
	Rep. Strategy	1	1	1	1	1	1
Adaptive capacity	ICES	0.5	0.5	0.467	0.467	0.5	0.5
	Replenishment	0.9	0.9	0.9	0.9	0.9	0.9
	IUCN	1	1	1	1	1	1
	Fisheries	0.667	0.667	0.667	0.667	0.667	0.667
	Pressure	0.667	0.667	0.7	0.7	0.6	0.6
Directional effects		-0.067	-0.067	-0.067	-0.067	0.067	0.067
Directional effects confidence		0.9208	NA	NA	NA	NA	NA
Distribution change probability		0.392	NA	NA	NA	NA	NA
Distribution change confidence		0.8937	NA	NA	NA	NA	NA
Quality average	Quality	2.933	NA	NA	NA	NA	NA
Expert’s rationale		Both temperature and pH have distinct effects on the bioaccumulation of radionuclides and metals in cuttlefish embryos, but these effects seem to be compensated by animal physiology (Lacoue-Labarthe et al., 2012). Landings have been positively related to SST in the southwest coast of Portugal (Gamito et al., 2015). Low genetic interpopulation variability (Shaw and Pérez-Losada, 2000). Adult sepia…
Bibliography		Pimentel et al., 2012 Impact of ocean warming on the early ontogeny of cephalopods: A metabolic approach. Marine Biology 159: 2051-2059. Lacoue-Labarthe et al., 2012 Temperature and pCO2 affect the bioaccumulation of radionuclides and trace elements in the eggs of the common cuttlefish, Sepia officinalis. Journal of Experimental Marine Biology and Ecology 413: 45-49. Gutowska et al., 2008 Growth …
