# Supplementary material for: Climate change vulnerability assessment of the main marine commercial fish and invertebrates of Portugal
Source: Sci Rep. 2021 Feb 3;11:2958. doi: 10.1038/s41598-021-82595-5 (PMC7858592; doi:10.1038/s41598-021-82595-5)
Supplement: Supplementary file 4 — Supplementary Information 4. [file 41598_2021_82595_MOESM4_ESM.zip › SI4_ Evaluations/Solea solea.xlsx]

## Sheet: Scomber scombrus
Supplementary Information 4. Table SI4-63. Scores obtained by experts' elicitation for the different indicators and overall dimensions of vulnerability and directional effects. Scores are provided for the different regions of Portugal under two scenarios of climate change. All scores are standardized between 0 and 1. Each score represents the average of the scores provided by the different expert…
Solea solea		NORTH		CENTRE		SOUTH
		North RCP 4.5	North RCP 8.5	Centre RCP 4.5	Centre RCP 8.5	South RCP 4.5	South RCP 8.5
Vulnerability		0.231	0.238	0.196	0.221	0.204	0.217
Vulnerability confidence		0.9877	NA	NA	NA	NA	NA
Exposure		0.443	0.45	0.455	0.48	0.462	0.476
Sensitivity		0.508	0.508	0.508	0.508	0.508	0.508
Adaptive capacity		0.72	0.72	0.767	0.767	0.767	0.767
Exposure	SST	0.585	0.581	0.562	0.566	0.623	0.653
	Currents	0.56	0.574	0.537	0.529	0.572	0.572
	pH	0.348	0.348	0.482	0.521	0.433	0.465
	Salinity	0.469	0.508	0.524	0.663	0.438	0.483
	Events	0.333	0.333	0.316	0.316	0.342	0.342
	Riverflow	0.349	0.344	0.333	0.328	0.367	0.358
	PP	0.457	0.462	0.431	0.438	0.462	0.461
Sensitivity	TL	0.567	0.567	0.567	0.567	0.567	0.567
	Fecundity	0	0	0	0	0	0
	Semelparity	0	0	0	0	0	0
	Egg	1	1	1	1	1	1
	Bertalanffy	0.267	0.267	0.267	0.267	0.267	0.267
	Maturity	0.5	0.5	0.5	0.5	0.5	0.5
	Population growth	0.2	0.2	0.2	0.2	0.2	0.2
	Longevity	1	1	1	1	1	1
	Gonochorism	1	1	1	1	1	1
	Spawning	0.667	0.667	0.667	0.667	0.667	0.667
	PLD	0	0	0	0	0	0
	Latitude range	0.667	0.667	0.667	0.667	0.667	0.667
	Temperature range	0.6	0.6	0.6	0.6	0.6	0.6
	Mobility	0.5	0.5	0.5	0.5	0.5	0.5
	Migrations	0.667	0.667	0.667	0.667	0.667	0.667
	Sociability	1	1	1	1	1	1
	Rep. Strategy	0	0	0	0	0	0
Adaptive capacity	ICES	0.6	0.6	0.6	0.6	0.6	0.6
	Replenishment	0.733	0.733	0.733	0.733	0.733	0.733
	IUCN	1	1	1	1	1	1
	Fisheries	0.5	0.5	0.5	0.5	0.5	0.5
	Pressure	0.767	0.767	1	1	1	1
Directional effects		0	0	-0.1	-0.1	-0.2	-0.2
Directional effects confidence		0.8272	NA	NA	NA	NA	NA
Distribution change probability		0.608	NA	NA	NA	NA	NA
Distribution change confidence		0.971	NA	NA	NA	NA	NA
Quality average	Quality	2.889	NA	NA	NA	NA	NA
Expert’s rationale		Temperate to sub-temperate species, southern limit in NW Africa; likely to become less abundant, especially in south of Portugal. The feeding habits and mobility of this species makes it resilient to environmental change. They are widespread and considered as least concern by the IUCN. It shows high fecundity and fast growth.
Bibliography
