# Supplementary material for: Climate change vulnerability assessment of the main marine commercial fish and invertebrates of Portugal
Source: Sci Rep. 2021 Feb 3;11:2958. doi: 10.1038/s41598-021-82595-5 (PMC7858592; doi:10.1038/s41598-021-82595-5)
Supplement: Supplementary file 4 — Supplementary Information 4. [file 41598_2021_82595_MOESM4_ESM.zip › SI4_ Evaluations/Sparus aurata.xlsx]

## Sheet: Scomber scombrus
Supplementary Information 4. Table SI4-64. Scores obtained by experts' elicitation for the different indicators and overall dimensions of vulnerability and directional effects. Scores are provided for the different regions of Portugal under two scenarios of climate change. All scores are standardized between 0 and 1. Each score represents the average of the scores provided by the different expert…
Sparus aurata		NORTH		CENTRE		SOUTH
		North RCP 4.5	North RCP 8.5	Centre RCP 4.5	Centre RCP 8.5	South RCP 4.5	South RCP 8.5
Vulnerability		0.286	0.294	0.301	0.33	0.316	0.333
Vulnerability confidence		0.7861	NA	NA	NA	NA	NA
Exposure		0.522	0.53	0.537	0.567	0.545	0.562
Sensitivity		0.437	0.437	0.437	0.437	0.437	0.437
Adaptive capacity		0.673	0.673	0.673	0.673	0.667	0.667
Exposure	SST	0.716	0.711	0.687	0.691	0.761	0.795
	Currents	0.588	0.602	0.564	0.555	0.6	0.6
	pH	0.509	0.509	0.674	0.723	0.618	0.659
	Salinity	0.583	0.627	0.644	0.804	0.548	0.6
	Events	0.426	0.426	0.404	0.404	0.438	0.438
	Riverflow	0.349	0.344	0.333	0.328	0.367	0.358
	PP	0.482	0.486	0.454	0.461	0.487	0.486
Sensitivity	TL	0.5	0.5	0.5	0.5	0.5	0.5
	Fecundity	0	0	0	0	0	0
	Semelparity	0	0	0	0	0	0
	Egg	1	1	1	1	1	1
	Bertalanffy	0.4	0.4	0.4	0.4	0.4	0.4
	Maturity	0.1	0.1	0.1	0.1	0.1	0.1
	Population growth	0	0	0	0	0	0
	Longevity	0.967	0.967	0.967	0.967	0.967	0.967
	Gonochorism	0.5	0.5	0.5	0.5	0.5	0.5
	Spawning	0.6	0.6	0.6	0.6	0.6	0.6
	PLD	0	0	0	0	0	0
	Latitude range	0.667	0.667	0.667	0.667	0.667	0.667
	Temperature range	0.833	0.833	0.833	0.833	0.833	0.833
	Mobility	0.5	0.5	0.5	0.5	0.5	0.5
	Migrations	0.167	0.167	0.167	0.167	0.167	0.167
	Sociability	1	1	1	1	1	1
	Rep. Strategy	0.2	0.2	0.2	0.2	0.2	0.2
Adaptive capacity	ICES	0	0	0	0	0	0
	Replenishment	0.933	0.933	0.933	0.933	0.933	0.933
	IUCN	1	1	1	1	1	1
	Fisheries	0.5	0.5	0.5	0.5	0.5	0.5
	Pressure	0.933	0.933	0.933	0.933	0.9	0.9
Directional effects		-0.6	-0.6	-0.4	-0.4	-0.4	-0.4
Directional effects confidence		0.6382	NA	NA	NA	NA	NA
Distribution change probability		0.667	NA	NA	NA	NA	NA
Distribution change confidence		0.8346	NA	NA	NA	NA	NA
Quality average	Quality	2.911	NA	NA	NA	NA	NA
Expert’s rationale		The interaction between altered temperature and pH conditions due to climate change could affect in very different ways the metabolism and physiology of gilthead sea bream (Vargas-Chacoff et al., 2009). Scapes from aquaculture constitute a threat to the wild populations, and could be behind the increase of the population in the Mediterranean sea. Its dependence on coastal lagoons and coastal wate…
Bibliography		Vargas-Chacoff et al. (2009) Interactive effects of environmental salinity and temperature on metabolic responses of gilthead sea bream Sparus aurata. Comparative Biochemistry and Physiology Part A: Molecular & Integrative Physiology 154: 417-424
