# Supplementary material for: Climate change vulnerability assessment of the main marine commercial fish and invertebrates of Portugal
Source: Sci Rep. 2021 Feb 3;11:2958. doi: 10.1038/s41598-021-82595-5 (PMC7858592; doi:10.1038/s41598-021-82595-5)
Supplement: Supplementary file 4 — Supplementary Information 4. [file 41598_2021_82595_MOESM4_ESM.zip › SI4_ Evaluations/Spicara maena.xlsx]

## Sheet: Scomber scombrus
Supplementary Information 4. Table SI4-65. Scores obtained by experts' elicitation for the different indicators and overall dimensions of vulnerability and directional effects. Scores are provided for the different regions of Portugal under two scenarios of climate change. All scores are standardized between 0 and 1. Each score represents the average of the scores provided by the different expert…
Spicara maena		NORTH		CENTRE		SOUTH
		North RCP 4.5	North RCP 8.5	Centre RCP 4.5	Centre RCP 8.5	South RCP 4.5	South RCP 8.5
Vulnerability		0.095	0.101	0.126	0.148	0.126	0.139
Vulnerability confidence		0.8864	NA	NA	NA	NA	NA
Exposure		0.326	0.332	0.344	0.365	0.343	0.356
Sensitivity		0.463	0.463	0.463	0.463	0.463	0.463
Adaptive capacity		0.693	0.693	0.68	0.68	0.68	0.68
Exposure	SST	0.428	0.425	0.412	0.415	0.458	0.482
	Currents	0.588	0.602	0.564	0.555	0.6	0.6
	pH	0.429	0.429	0.578	0.622	0.526	0.562
	Salinity	0.311	0.342	0.357	0.467	0.285	0.32
	Events	0.204	0.204	0.193	0.193	0.209	0.209
	Riverflow	0.058	0.056	0.056	0.053	0.064	0.059
	PP	0.261	0.265	0.246	0.251	0.262	0.262
Sensitivity	TL	1	1	1	1	1	1
	Fecundity	0.233	0.233	0.233	0.233	0.233	0.233
	Semelparity	0.267	0.267	0.267	0.267	0.267	0.267
	Egg	1	1	1	1	1	1
	Bertalanffy	0.333	0.333	0.333	0.333	0.333	0.333
	Maturity	0.433	0.433	0.433	0.433	0.433	0.433
	Population growth	0	0	0	0	0	0
	Longevity	0.5	0.5	0.5	0.5	0.5	0.5
	Gonochorism	0.5	0.5	0.5	0.5	0.5	0.5
	Spawning	0.5	0.5	0.5	0.5	0.5	0.5
	PLD	0.2	0.2	0.2	0.2	0.2	0.2
	Latitude range	1	1	1	1	1	1
	Temperature range	1	1	1	1	1	1
	Mobility	0.4	0.4	0.4	0.4	0.4	0.4
	Migrations	0	0	0	0	0	0
	Sociability	0.5	0.5	0.5	0.5	0.5	0.5
	Rep. Strategy	0	0	0	0	0	0
Adaptive capacity	ICES	0.5	0.5	0.5	0.5	0.5	0.5
	Replenishment	0.767	0.767	0.767	0.767	0.767	0.767
	IUCN	1	1	1	1	1	1
	Fisheries	0.5	0.5	0.5	0.5	0.5	0.5
	Pressure	0.7	0.7	0.633	0.633	0.633	0.633
Directional effects		-0.5	-0.5	-0.5	-0.5	-0.5	-0.5
Directional effects confidence		0.6048	NA	NA	NA	NA	NA
Distribution change probability		0.6	NA	NA	NA	NA	NA
Distribution change confidence		0.9358	NA	NA	NA	NA	NA
Quality average	Quality	2.633	NA	NA	NA	NA	NA
Expert’s rationale		This is a demersal to midwater, neritic species. It is common over Posidonia beds and on sandy or muddy substrata (Tortonese 1986). It occurs from shallow water to a depth of 50 m, although reported also in depths of 30 to 90 m (Labropoulou and Papaconstantinou 2005). It feeds on zooplankton and is a protogynous hermaphrodite.
Bibliography		Dalouche et al. (2019) Fecundity of the blotched picarel, Spicara maena (Linnaeus, 1758) from Oran Bay (Western Mediterranean Sea). Journal of Fisheries DOI: 10.17017/jfish.v7i1.2019.309 Labropoulou M. & Papaconstantinou C. (2005). Effects of fishing on community structure of demersal fish assemblages. Belgian Journal of Zoology, 135, 191-197.
