# Supplementary material for: Climate change vulnerability assessment of the main marine commercial fish and invertebrates of Portugal
Source: Sci Rep. 2021 Feb 3;11:2958. doi: 10.1038/s41598-021-82595-5 (PMC7858592; doi:10.1038/s41598-021-82595-5)
Supplement: Supplementary file 4 — Supplementary Information 4. [file 41598_2021_82595_MOESM4_ESM.zip › SI4_ Evaluations/Spisula solida.xlsx]

## Sheet: Scomber scombrus
Supplementary Information 4. Table SI4-66. Scores obtained by experts' elicitation for the different indicators and overall dimensions of vulnerability and directional effects. Scores are provided for the different regions of Portugal under two scenarios of climate change. All scores are standardized between 0 and 1. Each score represents the average of the scores provided by the different expert…
Spisula solida		NORTH		CENTRE		SOUTH
		North RCP 4.5	North RCP 8.5	Centre RCP 4.5	Centre RCP 8.5	South RCP 4.5	South RCP 8.5
Vulnerability		-0.076	-0.067	-0.003	0.031	0.018	0.038
Vulnerability confidence		0.9994	NA	NA	NA	NA	NA
Exposure		0.538	0.547	0.582	0.616	0.588	0.608
Sensitivity		0.386	0.386	0.402	0.402	0.403	0.403
Adaptive capacity		1	1	0.987	0.987	0.973	0.973
Exposure	SST	0.794	0.79	0.812	0.817	0.899	0.938
	Currents	0.56	0.574	0.537	0.529	0.572	0.572
	pH	0.63	0.631	0.818	0.875	0.757	0.804
	Salinity	0.65	0.699	0.763	0.944	0.657	0.716
	Events	0.444	0.444	0.491	0.491	0.533	0.533
	Riverflow	0.058	0.056	0.056	0.053	0.064	0.059
	PP	0.629	0.634	0.592	0.602	0.636	0.635
Sensitivity	TL	0	0	0	0	0	0
	Fecundity	0.067	0.067	0.067	0.067	0.067	0.067
	Semelparity	0	0	0	0	0	0
	Egg	1	1	1	1	1	1
	Bertalanffy	0	0	0	0	0	0
	Maturity	0	0	0	0	0	0
	Population growth	0.4	0.4	0.4	0.4	0.45	0.45
	Longevity	0.333	0.333	0.333	0.333	0.3	0.3
	Gonochorism	1	1	1	1	1	1
	Spawning	0.5	0.5	0.5	0.5	0.5	0.5
	PLD	0	0	0	0	0	0
	Latitude range	1	1	1	1	1	1
	Temperature range	0.667	0.667	0.667	0.667	0.667	0.667
	Mobility	1	1	1	1	1	1
	Migrations	0	0	0	0	0	0
	Sociability	0.333	0.333	0.333	0.333	0.333	0.333
	Rep. Strategy	0.267	0.267	0.533	0.533	0.533	0.533
Adaptive capacity	ICES	1	1	1	1	1	1
	Replenishment	1	1	1	1	1	1
	IUCN	1	1	1	1	1	1
	Fisheries	1	1	0.967	0.967	0.933	0.933
	Pressure	1	1	0.967	0.967	0.933	0.933
Directional effects		-0.4	-0.4	-0.4	-0.4	-0.533	-0.533
Directional effects confidence		0.8771	NA	NA	NA	NA	NA
Distribution change probability		0.417	NA	NA	NA	NA	NA
Distribution change confidence		0.9693	NA	NA	NA	NA	NA
Quality average	Quality	2.789	NA	NA	NA	NA	NA
Expert’s rationale		There are relevant differences across regions in the ecology of this species. It lives at different depths in the North and in the South of Portugal, which implies different vulnerabilities. The directional effects of climate change are, however, neutral, as this species is more resilient than other bivalves. On the Northwest coast, the combined effect of NAO indices and sea surface temperature h…
Bibliography		Baptista & Leitao (2014) Commercial catch rates of the clam Spisula solida reflect local environmental coastal conditions. Journal of Marine Systems 130: 79-89
