# Supplementary material for: Climate change vulnerability assessment of the main marine commercial fish and invertebrates of Portugal
Source: Sci Rep. 2021 Feb 3;11:2958. doi: 10.1038/s41598-021-82595-5 (PMC7858592; doi:10.1038/s41598-021-82595-5)
Supplement: Supplementary file 4 — Supplementary Information 4. [file 41598_2021_82595_MOESM4_ESM.zip › SI4_ Evaluations/Spondyliosoma cantharus.xlsx]

## Sheet: Scomber scombrus
Supplementary Information 4. Table SI4-67. Scores obtained by experts' elicitation for the different indicators and overall dimensions of vulnerability and directional effects. Scores are provided for the different regions of Portugal under two scenarios of climate change. All scores are standardized between 0 and 1. Each score represents the average of the scores provided by the different expert…
Spondyliosoma cantharus		NORTH		CENTRE		SOUTH
		North RCP 4.5	North RCP 8.5	Centre RCP 4.5	Centre RCP 8.5	South RCP 4.5	South RCP 8.5
Vulnerability		0.183	0.19	0.2	0.226	0.18	0.194
Vulnerability confidence		0.9833	NA	NA	NA	NA	NA
Exposure		0.459	0.467	0.47	0.495	0.478	0.492
Sensitivity		0.424	0.424	0.424	0.424	0.416	0.416
Adaptive capacity		0.7	0.7	0.693	0.693	0.713	0.713
Exposure	SST	0.611	0.607	0.587	0.591	0.651	0.682
	Currents	0.7	0.716	0.671	0.661	0.714	0.714
	pH	0.328	0.328	0.458	0.496	0.41	0.441
	Salinity	0.492	0.532	0.548	0.691	0.46	0.506
	Events	0.333	0.333	0.316	0.316	0.342	0.342
	Riverflow	0.17	0.167	0.163	0.159	0.18	0.174
	PP	0.58	0.585	0.546	0.555	0.586	0.585
Sensitivity	TL	0.5	0.5	0.5	0.5	0.5	0.5
	Fecundity	0	0	0	0	0	0
	Semelparity	0	0	0	0	0	0
	Egg	0.833	0.833	0.833	0.833	0.833	0.833
	Bertalanffy	0.533	0.533	0.533	0.533	0.5	0.5
	Maturity	0.367	0.367	0.367	0.367	0.367	0.367
	Population growth	0.433	0.433	0.433	0.433	0.4	0.4
	Longevity	1	1	1	1	1	1
	Gonochorism	0.5	0.5	0.5	0.5	0.5	0.5
	Spawning	0.5	0.5	0.5	0.5	0.467	0.467
	PLD	0	0	0	0	0	0
	Latitude range	0.467	0.467	0.467	0.467	0.467	0.467
	Temperature range	0.667	0.667	0.667	0.667	0.633	0.633
	Mobility	0.4	0.4	0.4	0.4	0.4	0.4
	Migrations	0.367	0.367	0.367	0.367	0.367	0.367
	Sociability	0.4	0.4	0.4	0.4	0.4	0.4
	Rep. Strategy	0.233	0.233	0.233	0.233	0.233	0.233
Adaptive capacity	ICES	0.667	0.667	0.667	0.667	0.667	0.667
	Replenishment	0.767	0.767	0.767	0.767	0.767	0.767
	IUCN	1	1	1	1	1	1
	Fisheries	0.5	0.5	0.467	0.467	0.5	0.5
	Pressure	0.567	0.567	0.567	0.567	0.633	0.633
Directional effects		-0.067	-0.067	-0.133	-0.133	-0.067	-0.067
Directional effects confidence		0.6657	NA	NA	NA	NA	NA
Distribution change probability		0.658	NA	NA	NA	NA	NA
Distribution change confidence		0.9999	NA	NA	NA	NA	NA
Quality average	Quality	2.978	NA	NA	NA	NA	NA
Expert’s rationale		Populations along the southwest coast of Portugal are intensively fished and the high exploitation rate suggests that the stock could be overfished (Gonçalves and Erzini 2000). It is a relatively long-lived and slow growing species. In the Algarve (southern Portugal) this species feeds on a wide variety of crustaceans (Pita et al. 2002) The total potential annual fecundity varies between 31,670 a…
Bibliography		Wassef, E. A.; Eisawy, A., 1985. Food and feeding habits of wild and reared gilthead bream Sparus aurata L. Cybium 9 , 233–242. Gonçalves & Erzini, 2000. The reproductive biology of Spondyliosoma cantharus (L.) from the SW Coast of Portugal. Scientia Marina 64: 403-411. Pita et al. (2002) Feeding habits of the gilthead seabream (Sparus aurata) from the Ria Formosa (southern Portugal) as compared …
