# Supplementary material for: Climate change vulnerability assessment of the main marine commercial fish and invertebrates of Portugal
Source: Sci Rep. 2021 Feb 3;11:2958. doi: 10.1038/s41598-021-82595-5 (PMC7858592; doi:10.1038/s41598-021-82595-5)
Supplement: Supplementary file 4 — Supplementary Information 4. [file 41598_2021_82595_MOESM4_ESM.zip › SI4_ Evaluations/Squalus acanthias.xlsx]

## Sheet: Scomber scombrus
Supplementary Information 4. Table SI4-68. Scores obtained by experts' elicitation for the different indicators and overall dimensions of vulnerability and directional effects. Scores are provided for the different regions of Portugal under two scenarios of climate change. All scores are standardized between 0 and 1. Each score represents the average of the scores provided by the different expert…
Squalus acanthias		NORTH		CENTRE		SOUTH
		North RCP 4.5	North RCP 8.5	Centre RCP 4.5	Centre RCP 8.5	South RCP 4.5	South RCP 8.5
Vulnerability		0.623	0.626	0.573	0.587	0.599	0.606
Vulnerability confidence		0.7956	NA	NA	NA	NA	NA
Exposure		0.106	0.109	0.123	0.136	0.115	0.123
Sensitivity		0.69	0.69	0.69	0.69	0.69	0.69
Adaptive capacity		0.173	0.173	0.24	0.24	0.207	0.207
Exposure	SST	0.141	0.139	0.137	0.139	0.155	0.17
	Currents	0.141	0.148	0.137	0.133	0.143	0.143
	pH	0.186	0.187	0.29	0.319	0.248	0.271
	Salinity	0.084	0.103	0.119	0.186	0.065	0.087
	Events	0.019	0.019	0.018	0.018	0.019	0.019
	Riverflow	0.08	0.078	0.078	0.074	0.087	0.082
	PP	0.09	0.092	0.084	0.087	0.088	0.088
Sensitivity	TL	1	1	1	1	1	1
	Fecundity	1	1	1	1	1	1
	Semelparity	0	0	0	0	0	0
	Egg	0	0	0	0	0	0
	Bertalanffy	1	1	1	1	1	1
	Maturity	1	1	1	1	1	1
	Population growth	1	1	1	1	1	1
	Longevity	1	1	1	1	1	1
	Gonochorism	1	1	1	1	1	1
	Spawning	0.667	0.667	0.667	0.667	0.667	0.667
	PLD	0.5	0.5	0.5	0.5	0.5	0.5
	Latitude range	0	0	0	0	0	0
	Temperature range	0.5	0.5	0.5	0.5	0.5	0.5
	Mobility	0.333	0.333	0.333	0.333	0.333	0.333
	Migrations	0.833	0.833	0.833	0.833	0.833	0.833
	Sociability	0.9	0.9	0.9	0.9	0.9	0.9
	Rep. Strategy	1	1	1	1	1	1
Adaptive capacity	ICES	0	0	0	0	0	0
	Replenishment	0	0	0	0	0	0
	IUCN	0	0	0	0	0	0
	Fisheries	0.333	0.333	0.333	0.333	0.333	0.333
	Pressure	0.533	0.533	0.867	0.867	0.7	0.7
Directional effects		-0.5	-0.5	-0.5	-0.5	-0.5	-0.5
Directional effects confidence		0.6103	NA	NA	NA	NA	NA
Distribution change probability		0.417	NA	NA	NA	NA	NA
Distribution change confidence		1	NA	NA	NA	NA	NA
Quality average	Quality	2.9	NA	NA	NA	NA	NA
Expert’s rationale		This is a species with very low fecundity, extremely long gestation period and longevity, the highest of any shark. Because of this the replenishment potential is low, as it is the response to environmental change. It has been detected some changes in the life history of the species related to the age at maturity and fecundity, however, these changes happened before drastic climate change and cou…
Bibliography		Taylor & Gallucci (2009) Unconfounding the effects of climate and density dependence using 60 years of data on spiny dogfish (Squalus acanthias). Canadian Journal of Fisheries and Aquatic Sciences 66: 351-366.
