# Supplementary material for: Climate change vulnerability assessment of the main marine commercial fish and invertebrates of Portugal
Source: Sci Rep. 2021 Feb 3;11:2958. doi: 10.1038/s41598-021-82595-5 (PMC7858592; doi:10.1038/s41598-021-82595-5)
Supplement: Supplementary file 4 — Supplementary Information 4. [file 41598_2021_82595_MOESM4_ESM.zip › SI4_ Evaluations/Thunnus thynnus.xlsx]

## Sheet: Scomber scombrus
Supplementary Information 4. Table SI4-69. Scores obtained by experts' elicitation for the different indicators and overall dimensions of vulnerability and directional effects. Scores are provided for the different regions of Portugal under two scenarios of climate change. All scores are standardized between 0 and 1. Each score represents the average of the scores provided by the different expert…
Thunnus thynnus		NORTH		CENTRE		SOUTH
		North RCP 4.5	North RCP 8.5	Centre RCP 4.5	Centre RCP 8.5	South RCP 4.5	South RCP 8.5
Vulnerability		0.197	0.204	0.247	0.266	0.22	0.232
Vulnerability confidence		0.9573	NA	NA	NA	NA	NA
Exposure		0.374	0.381	0.381	0.4	0.388	0.399
Sensitivity		0.496	0.496	0.506	0.506	0.506	0.506
Adaptive capacity		0.673	0.673	0.64	0.64	0.673	0.673
Exposure	SST	0.428	0.425	0.412	0.415	0.458	0.482
	Currents	0.951	0.972	0.911	0.898	0.971	0.971
	pH	0.166	0.166	0.266	0.293	0.224	0.247
	Salinity	0.333	0.365	0.381	0.495	0.307	0.343
	Events	0.222	0.222	0.211	0.211	0.228	0.228
	Riverflow	0.058	0.056	0.056	0.053	0.064	0.059
	PP	0.457	0.462	0.431	0.438	0.462	0.461
Sensitivity	TL	1	1	1	1	1	1
	Fecundity	0	0	0	0	0	0
	Semelparity	0	0	0	0	0	0
	Egg	1	1	1	1	1	1
	Bertalanffy	1	1	1	1	1	1
	Maturity	0.5	0.5	0.5	0.5	0.5	0.5
	Population growth	0.5	0.5	0.5	0.5	0.5	0.5
	Longevity	1	1	1	1	1	1
	Gonochorism	1	1	1	1	1	1
	Spawning	0.533	0.533	0.7	0.7	0.7	0.7
	PLD	0	0	0	0	0	0
	Latitude range	0	0	0	0	0	0
	Temperature range	0.5	0.5	0.5	0.5	0.5	0.5
	Mobility	0	0	0	0	0	0
	Migrations	1	1	1	1	1	1
	Sociability	0.233	0.233	0.233	0.233	0.233	0.233
	Rep. Strategy	0.167	0.167	0.167	0.167	0.167	0.167
Adaptive capacity	ICES	1	1	1	1	1	1
	Replenishment	0.867	0.867	0.867	0.867	0.867	0.867
	IUCN	0.5	0.5	0.5	0.5	0.5	0.5
	Fisheries	0	0	0	0	0	0
	Pressure	1	1	0.833	0.833	1	1
Directional effects		-0.1	-0.1	-0.2	-0.2	-0.2	-0.2
Directional effects confidence		0.5322	NA	NA	NA	NA	NA
Distribution change probability		0.875	NA	NA	NA	NA	NA
Distribution change confidence		1	NA	NA	NA	NA	NA
Quality average	Quality	2.933	NA	NA	NA	NA	NA
Expert’s rationale		This species is highly exploited by commercial fisheries. It is also being farmed in the Mediterranean, where breeding individuals are removed from the population but are not considered in the fisheries statistics.
Bibliography		Muhling et al., (2011) Predicting the effects of climate change on bluefin tuna (Thunnus thynnus) spawning habitat in the Gulf of Mexico. ICES Journal of Marine Science Ravier & Fromentin (2004) Are the long-term fluctuations in Atlantic bluefin tuna (Thunnus thynnus) population related to environmental changes? Fisheries Oceanography 13: 145-160 Visbeck et al., (2001) The North Atlantic Oscillat…
