# Supplementary material for: Climate change vulnerability assessment of the main marine commercial fish and invertebrates of Portugal
Source: Sci Rep. 2021 Feb 3;11:2958. doi: 10.1038/s41598-021-82595-5 (PMC7858592; doi:10.1038/s41598-021-82595-5)
Supplement: Supplementary file 4 — Supplementary Information 4. [file 41598_2021_82595_MOESM4_ESM.zip › SI4_ Evaluations/Trachinus draco.xlsx]

## Sheet: Scomber scombrus
Supplementary Information 4. Table SI4-70. Scores obtained by experts' elicitation for the different indicators and overall dimensions of vulnerability and directional effects. Scores are provided for the different regions of Portugal under two scenarios of climate change. All scores are standardized between 0 and 1. Each score represents the average of the scores provided by the different expert…
Trachinus draco		NORTH		CENTRE		SOUTH
		North RCP 4.5	North RCP 8.5	Centre RCP 4.5	Centre RCP 8.5	South RCP 4.5	South RCP 8.5
Vulnerability		0.369	0.377	0.28	0.309	0.297	0.314
Vulnerability confidence		0.9914	NA	NA	NA	NA	NA
Exposure		0.463	0.471	0.481	0.51	0.485	0.502
Sensitivity		0.532	0.532	0.532	0.532	0.532	0.532
Adaptive capacity		0.627	0.627	0.733	0.733	0.72	0.72
Exposure	SST	0.69	0.685	0.662	0.666	0.733	0.767
	Currents	0.56	0.574	0.537	0.529	0.572	0.572
	pH	0.509	0.509	0.674	0.723	0.618	0.659
	Salinity	0.56	0.604	0.62	0.775	0.526	0.576
	Events	0.407	0.407	0.386	0.386	0.419	0.419
	Riverflow	0.058	0.056	0.056	0.053	0.064	0.059
	PP	0.457	0.462	0.431	0.438	0.462	0.461
Sensitivity	TL	1	1	1	1	1	1
	Fecundity	0.333	0.333	0.333	0.333	0.333	0.333
	Semelparity	0.067	0.067	0.067	0.067	0.067	0.067
	Egg	1	1	1	1	1	1
	Bertalanffy	0.75	0.75	0.75	0.75	0.75	0.75
	Maturity	0	0	0	0	0	0
	Population growth	0.2	0.2	0.2	0.2	0.2	0.2
	Longevity	0.5	0.5	0.5	0.5	0.5	0.5
	Gonochorism	1	1	1	1	1	1
	Spawning	0.667	0.667	0.667	0.667	0.667	0.667
	PLD	0.5	0.5	0.5	0.5	0.5	0.5
	Latitude range	0.833	0.833	0.833	0.833	0.833	0.833
	Temperature range	0.7	0.7	0.7	0.7	0.7	0.7
	Mobility	0.5	0.5	0.5	0.5	0.5	0.5
	Migrations	0.167	0.167	0.167	0.167	0.167	0.167
	Sociability	0.833	0.833	0.833	0.833	0.833	0.833
	Rep. Strategy	0	0	0	0	0	0
Adaptive capacity	ICES	0.5	0.5	0.5	0.5	0.5	0.5
	Replenishment	0.767	0.767	0.767	0.767	0.767	0.767
	IUCN	1	1	1	1	1	1
	Fisheries	0.5	0.5	0.5	0.5	0.5	0.5
	Pressure	0.367	0.367	0.9	0.9	0.833	0.833
Directional effects		0.6	0.6	0.6	0.6	0.6	0.6
Directional effects confidence		0.6015	NA	NA	NA	NA	NA
Distribution change probability		0.467	NA	NA	NA	NA	NA
Distribution change confidence		0.8283	NA	NA	NA	NA	NA
Quality average	Quality	2.656	NA	NA	NA	NA	NA
Expert’s rationale		The larvae of T. draco may have a need for relatively warm water with a relatively low salinity to hatch in greater numbers. T. draco grows slowly, but ocean warming could accelerate this and other life history traits such as enhanced fecundity. Its catchability is high.
Bibliography		Ak & Genç (2013) Growth and reproduction of the greater weever (Trachinus draco L., 1758) along the eastern coast of the Black Sea. . Black Sea/Mediterranean Environment 19: 95-110 Ordines et al. (2014). Biology and population dynamics of by-catch fish species of the bottom trawl fishery in the western Mediterranean 15 (3): 613 Šantić et al. (2016). Diet composition of greater weever, (Linnaeus, …
