# Supplementary material for: Climate change vulnerability assessment of the main marine commercial fish and invertebrates of Portugal
Source: Sci Rep. 2021 Feb 3;11:2958. doi: 10.1038/s41598-021-82595-5 (PMC7858592; doi:10.1038/s41598-021-82595-5)
Supplement: Supplementary file 4 — Supplementary Information 4. [file 41598_2021_82595_MOESM4_ESM.zip › SI4_ Evaluations/Trachurus picturatus.xlsx]

## Sheet: Scomber scombrus
Supplementary Information 4. Table SI4-71. Scores obtained by experts' elicitation for the different indicators and overall dimensions of vulnerability and directional effects. Scores are provided for the different regions of Portugal under two scenarios of climate change. All scores are standardized between 0 and 1. Each score represents the average of the scores provided by the different expert…
Trachurus picturatus		NORTH		CENTRE		SOUTH
		North RCP 4.5	North RCP 8.5	Centre RCP 4.5	Centre RCP 8.5	South RCP 4.5	South RCP 8.5
Vulnerability		0.295	0.303	0.296	0.319	0.333	0.346
Vulnerability confidence		0.7428	NA	NA	NA	NA	NA
Exposure		0.448	0.455	0.457	0.48	0.467	0.481
Sensitivity		0.441	0.441	0.439	0.439	0.439	0.439
Adaptive capacity		0.593	0.593	0.6	0.6	0.573	0.573
Exposure	SST	0.611	0.607	0.587	0.591	0.651	0.682
	Currents	0.839	0.858	0.804	0.792	0.857	0.857
	pH	0.207	0.207	0.338	0.369	0.294	0.32
	Salinity	0.424	0.461	0.477	0.607	0.394	0.437
	Events	0.389	0.389	0.368	0.368	0.4	0.4
	Riverflow	0.058	0.056	0.056	0.053	0.064	0.059
	PP	0.605	0.61	0.569	0.578	0.611	0.61
Sensitivity	TL	0.5	0.5	0.5	0.5	0.5	0.5
	Fecundity	0.05	0.05	0.05	0.05	0.05	0.05
	Semelparity	0	0	0	0	0	0
	Egg	1	1	1	1	1	1
	Bertalanffy	0.9	0.9	0.9	0.9	0.9	0.9
	Maturity	0.5	0.5	0.5	0.5	0.5	0.5
	Population growth	0.533	0.533	0.5	0.5	0.5	0.5
	Longevity	0.967	0.967	0.967	0.967	0.967	0.967
	Gonochorism	1	1	1	1	1	1
	Spawning	0.333	0.333	0.333	0.333	0.333	0.333
	PLD	0.15	0.15	0.15	0.15	0.15	0.15
	Latitude range	0.333	0.333	0.333	0.333	0.367	0.367
	Temperature range	0.5	0.5	0.5	0.5	0.467	0.467
	Mobility	0.1	0.1	0.1	0.1	0.1	0.1
	Migrations	0.6	0.6	0.6	0.6	0.6	0.6
	Sociability	0.033	0.033	0.033	0.033	0.033	0.033
	Rep. Strategy	0	0	0	0	0	0
Adaptive capacity	ICES	0.667	0.667	0.667	0.667	0.633	0.633
	Replenishment	0.733	0.733	0.733	0.733	0.733	0.733
	IUCN	0.967	0.967	0.967	0.967	0.967	0.967
	Fisheries	0.1	0.1	0.133	0.133	0.1	0.1
	Pressure	0.5	0.5	0.5	0.5	0.433	0.433
Directional effects		0.2	0.2	0.2	0.2	0	0
Directional effects confidence		0.6829	NA	NA	NA	NA	NA
Distribution change probability		0.729	NA	NA	NA	NA	NA
Distribution change confidence		0.9773	NA	NA	NA	NA	NA
Quality average	Quality	2.722	NA	NA	NA	NA	NA
Expert’s rationale		Specially captured by trawling and as by-catch of other species. Fecundity is high, but growth is not as high as in other pelagic similar species. Its geographic range is found in Southern regions and in the Macaronesia. Ocean warming could favour the displacement of the population to higher latitudes.
Bibliography		Vasconcelos et al. (2017) Fecundity regulation strategy of the blue jack mackerel, Trachurus picturatus (Bowdich, 1825), off Madeira Island (NE Atlantic). Fisheries Research 190: 150-156 Vasconcelos et al. (2006) Age and growth of the blue jack mackerel, Trachurus picturatus Bowdich, 1825 (Pisces: Teleostei) off Madeira archipelago. Life and Marine Sciences 23:47-57 García et al. (2015) Life hist…
