# Supplementary material for: Climate change vulnerability assessment of the main marine commercial fish and invertebrates of Portugal
Source: Sci Rep. 2021 Feb 3;11:2958. doi: 10.1038/s41598-021-82595-5 (PMC7858592; doi:10.1038/s41598-021-82595-5)
Supplement: Supplementary file 4 — Supplementary Information 4. [file 41598_2021_82595_MOESM4_ESM.zip › SI4_ Evaluations/Trachurus trachurus.xlsx]

## Sheet: Scomber scombrus
Supplementary Information 4. Table SI4-72. Scores obtained by experts' elicitation for the different indicators and overall dimensions of vulnerability and directional effects. Scores are provided for the different regions of Portugal under two scenarios of climate change. All scores are standardized between 0 and 1. Each score represents the average of the scores provided by the different expert…
Trachurus trachurus		NORTH		CENTRE		SOUTH
		North RCP 4.5	North RCP 8.5	Centre RCP 4.5	Centre RCP 8.5	South RCP 4.5	South RCP 8.5
Vulnerability		0.242	0.25	0.235	0.262	0.237	0.253
Vulnerability confidence		0.9486	NA	NA	NA	NA	NA
Exposure		0.484	0.492	0.497	0.524	0.504	0.52
Sensitivity		0.438	0.438	0.438	0.438	0.438	0.438
Adaptive capacity		0.68	0.68	0.7	0.7	0.705	0.705
Exposure	SST	0.644	0.64	0.619	0.622	0.685	0.717
	Currents	0.895	0.915	0.857	0.845	0.914	0.914
	pH	0.419	0.419	0.566	0.609	0.514	0.55
	Salinity	0.52	0.562	0.578	0.726	0.487	0.536
	Events	0.375	0.375	0.355	0.355	0.385	0.385
	Riverflow	0.075	0.072	0.072	0.069	0.081	0.076
	PP	0.457	0.462	0.431	0.438	0.462	0.461
Sensitivity	TL	0.875	0.875	0.875	0.875	0.875	0.875
	Fecundity	0	0	0	0	0	0
	Semelparity	0	0	0	0	0	0
	Egg	1	1	1	1	1	1
	Bertalanffy	0.55	0.55	0.55	0.55	0.55	0.55
	Maturity	0.425	0.425	0.425	0.425	0.425	0.425
	Population growth	0.55	0.55	0.55	0.55	0.55	0.55
	Longevity	0.925	0.925	0.925	0.925	0.925	0.925
	Gonochorism	1	1	1	1	1	1
	Spawning	0.125	0.125	0.125	0.125	0.125	0.125
	PLD	0.3	0.3	0.3	0.3	0.3	0.3
	Latitude range	0.175	0.175	0.175	0.175	0.175	0.175
	Temperature range	0.825	0.825	0.825	0.825	0.825	0.825
	Mobility	0	0	0	0	0	0
	Migrations	0.65	0.65	0.65	0.65	0.65	0.65
	Sociability	0	0	0	0	0	0
	Rep. Strategy	0.05	0.05	0.05	0.05	0.05	0.05
Adaptive capacity	ICES	0.95	0.95	0.95	0.95	0.95	0.95
	Replenishment	0.8	0.8	0.8	0.8	0.8	0.8
	IUCN	0.875	0.875	0.875	0.875	0.875	0.875
	Fisheries	0.5	0.5	0.5	0.5	0.5	0.5
	Pressure	0.275	0.275	0.375	0.375	0.4	0.4
Directional effects		-0.25	-0.25	-0.25	-0.25	-0.25	-0.25
Directional effects confidence		0.6335	NA	NA	NA	NA	NA
Distribution change probability		0.838	NA	NA	NA	NA	NA
Distribution change confidence		0.6114	NA	NA	NA	NA	NA
Quality average	Quality	2.967	NA	NA	NA	NA	NA
Expert’s rationale		Horse mackerel recruitment was found to be negatively related to sea surface temperature in the North Atlantic and Iberian waters. Other environmental factors such as wind regime and upwelling were related to horse mackerel catches, with a temporal lag of 2 years. The coastal/pelagic environment where they are mostly found and their high mobility make them to not be very exposed to environmental …
Bibliography		Lavín et al. (2007) Environmental variability in the North Atlantic and Iberian waters and its influence on horse mackerel (Trachurus trachurus) and albacore (Thunnus alalunga) dynamics. ICES Journal of Marine Science 64: 425–438. Leitão (2015) Time series analyses reveal environmental and fisheries controls on Atlantic horse mackerel (Trachurus trachurus) catch rates. Continental Shelf Research …
