# Supplementary material for: Climate change vulnerability assessment of the main marine commercial fish and invertebrates of Portugal
Source: Sci Rep. 2021 Feb 3;11:2958. doi: 10.1038/s41598-021-82595-5 (PMC7858592; doi:10.1038/s41598-021-82595-5)
Supplement: Supplementary file 4 — Supplementary Information 4. [file 41598_2021_82595_MOESM4_ESM.zip › SI4_ Evaluations/Trisopterus luscus.xlsx]

## Sheet: Scomber scombrus
Supplementary Information 4. Table SI4-73. Scores obtained by experts' elicitation for the different indicators and overall dimensions of vulnerability and directional effects. Scores are provided for the different regions of Portugal under two scenarios of climate change. All scores are standardized between 0 and 1. Each score represents the average of the scores provided by the different expert…
Trisopterus luscus		NORTH		CENTRE		SOUTH
		North RCP 4.5	North RCP 8.5	Centre RCP 4.5	Centre RCP 8.5	South RCP 4.5	South RCP 8.5
Vulnerability		0.043	0.05	0.038	0.061	0.029	0.042
Vulnerability confidence		0.9985	NA	NA	NA	NA	NA
Exposure		0.403	0.41	0.414	0.436	0.42	0.433
Sensitivity		0.36	0.36	0.358	0.358	0.356	0.356
Adaptive capacity		0.72	0.72	0.733	0.733	0.747	0.747
Exposure	SST	0.533	0.529	0.512	0.516	0.568	0.596
	Currents	0.644	0.659	0.617	0.608	0.657	0.657
	pH	0.308	0.308	0.434	0.47	0.387	0.417
	Salinity	0.379	0.413	0.429	0.551	0.35	0.39
	Events	0.296	0.296	0.281	0.281	0.304	0.304
	Riverflow	0.08	0.078	0.078	0.074	0.087	0.082
	PP	0.58	0.585	0.546	0.555	0.586	0.585
Sensitivity	TL	0.5	0.5	0.5	0.5	0.5	0.5
	Fecundity	0	0	0	0	0	0
	Semelparity	0.033	0.033	0.033	0.033	0.033	0.033
	Egg	1	1	1	1	1	1
	Bertalanffy	0	0	0	0	0	0
	Maturity	0	0	0	0	0	0
	Population growth	0.5	0.5	0.5	0.5	0.5	0.5
	Longevity	0.033	0.033	0.033	0.033	0.033	0.033
	Gonochorism	1	1	1	1	1	1
	Spawning	0.533	0.533	0.533	0.533	0.533	0.533
	PLD	0.15	0.15	0.15	0.15	0.15	0.15
	Latitude range	1	1	1	1	0.967	0.967
	Temperature range	0.867	0.867	0.833	0.833	0.833	0.833
	Mobility	0.1	0.1	0.1	0.1	0.1	0.1
	Migrations	0.367	0.367	0.367	0.367	0.367	0.367
	Sociability	0.033	0.033	0.033	0.033	0.033	0.033
	Rep. Strategy	0	0	0	0	0	0
Adaptive capacity	ICES	0.5	0.5	0.533	0.533	0.533	0.533
	Replenishment	1	1	1	1	1	1
	IUCN	1	1	1	1	1	1
	Fisheries	0.5	0.5	0.5	0.5	0.5	0.5
	Pressure	0.6	0.6	0.633	0.633	0.7	0.7
Directional effects		0.2	0.2	0.2	0.2	0.267	0.267
Directional effects confidence		0.6357	NA	NA	NA	NA	NA
Distribution change probability		0.654	NA	NA	NA	NA	NA
Distribution change confidence		0.6023	NA	NA	NA	NA	NA
Quality average	Quality	2.711	NA	NA	NA	NA	NA
Expert’s rationale		This is a species which seems to tolerate warm waters showing higher growth rates in the Southern part of Portugal (Tanner et al., 2009). Due to its bathymetric habits it is not very exposed to climate change, which, in adition to high fecundity and fast growth makes it a
Bibliography		Tanner et al. (2009) Condition of 0‐group and adult pouting, Trisopterus luscus L., along the Portuguese coast: evidence of habitat quality and latitudinal trends. Journal of Applied Ichthyology 25: 387-393.
