# Supplementary material for: Climate change vulnerability assessment of the main marine commercial fish and invertebrates of Portugal
Source: Sci Rep. 2021 Feb 3;11:2958. doi: 10.1038/s41598-021-82595-5 (PMC7858592; doi:10.1038/s41598-021-82595-5)
Supplement: Supplementary file 4 — Supplementary Information 4. [file 41598_2021_82595_MOESM4_ESM.zip › SI4_ Evaluations/Umbrina cirrosa.xlsx]

## Sheet: Scomber scombrus
Supplementary Information 4. Table SI4-74. Scores obtained by experts' elicitation for the different indicators and overall dimensions of vulnerability and directional effects. Scores are provided for the different regions of Portugal under two scenarios of climate change. All scores are standardized between 0 and 1. Each score represents the average of the scores provided by the different expert…
Umbrina cirrosa		NORTH		CENTRE		SOUTH
		North RCP 4.5	North RCP 8.5	Centre RCP 4.5	Centre RCP 8.5	South RCP 4.5	South RCP 8.5
Vulnerability		0.41	0.418	0.412	0.442	0.421	0.438
Vulnerability confidence		0.9684	NA	NA	NA	NA	NA
Exposure		0.53	0.538	0.546	0.576	0.554	0.571
Sensitivity		0.493	0.493	0.493	0.493	0.493	0.493
Adaptive capacity		0.613	0.613	0.627	0.627	0.627	0.627
Exposure	SST	0.742	0.737	0.712	0.717	0.789	0.824
	Currents	0.56	0.574	0.537	0.529	0.572	0.572
	pH	0.509	0.509	0.674	0.723	0.618	0.659
	Salinity	0.605	0.651	0.668	0.832	0.57	0.623
	Events	0.444	0.444	0.421	0.421	0.457	0.457
	Riverflow	0.393	0.389	0.376	0.37	0.413	0.403
	PP	0.457	0.462	0.431	0.438	0.462	0.461
Sensitivity	TL	0.5	0.5	0.5	0.5	0.5	0.5
	Fecundity	0	0	0	0	0	0
	Semelparity	0.167	0.167	0.167	0.167	0.167	0.167
	Egg	1	1	1	1	1	1
	Bertalanffy	0	0	0	0	0	0
	Maturity	0.467	0.467	0.467	0.467	0.467	0.467
	Population growth	0	0	0	0	0	0
	Longevity	0.6	0.6	0.6	0.6	0.6	0.6
	Gonochorism	1	1	1	1	1	1
	Spawning	0.4	0.4	0.4	0.4	0.4	0.4
	PLD	0.1	0.1	0.1	0.1	0.1	0.1
	Latitude range	1	1	1	1	1	1
	Temperature range	1	1	1	1	1	1
	Mobility	0.5	0.5	0.5	0.5	0.5	0.5
	Migrations	0.35	0.35	0.35	0.35	0.35	0.35
	Sociability	0.8	0.8	0.8	0.8	0.8	0.8
	Rep. Strategy	0.5	0.5	0.5	0.5	0.5	0.5
Adaptive capacity	ICES	1	1	1	1	1	1
	Replenishment	0.633	0.633	0.633	0.633	0.633	0.633
	IUCN	0	0	0	0	0	0
	Fisheries	0.5	0.5	0.5	0.5	0.5	0.5
	Pressure	0.933	0.933	1	1	1	1
Directional effects		-0.4	-0.4	-0.4	-0.4	-0.4	-0.4
Directional effects confidence		0.7939	NA	NA	NA	NA	NA
Distribution change probability		0.6	NA	NA	NA	NA	NA
Distribution change confidence		1	NA	NA	NA	NA	NA
Quality average	Quality	2.633	NA	NA	NA	NA	NA
Expert’s rationale		There is not much information on the ecology and biology of this species. Its dependence, during the juvenile phase, on estuaries and coastal lagoons makes it vulnerable to climate change. General population trend has been described as decreasing and it is categorized as vulnerable by the IUCN. There is no data on fecundity, but it seems to be a fast living species.
Bibliography
